# Supplementary material for: 2,5-Dihexyl-3,6-diphenyl­pyrrolo­[3,4-c]pyrrole-1,4(2H,5H)-dione
Source: Acta Crystallogr Sect E Struct Rep Online. 2010 Jun 5;66(Pt 7):o1546. doi: 10.1107/S1600536810020398 (PMC3006905; doi:10.1107/S1600536810020398)
Supplement: Supplementary file 2 [file e-66-o1546-Isup2.hkl]

#
# h,k,l, Fc-squared, Fo-squared, sigma(Fo-squared) and status flag
#
data_I
_shelx_title ' SAMMUH'
_shelx_refln_list_code          4
_shelx_F_calc_maximum      145.03
_exptl_crystal_F_000       492.00
_reflns_d_resolution_high  0.7696
 
loop_
 _symmetry_equiv_pos_as_xyz
 'x, y, z'
 '-x, y+1/2, -z+1/2'
 '-x, -y, -z'
 'x, -y-1/2, z-1/2'
 
_cell_length_a    13.4809
_cell_length_b     5.5393
_cell_length_c    17.4838
_cell_angle_alpha  90.000
_cell_angle_beta   90.218
_cell_angle_gamma  90.000
 
_shelx_F_squared_multiplier     1.000
 
loop_
 _refln_index_h
 _refln_index_k
 _refln_index_l
 _refln_F_squared_calc
 _refln_F_squared_meas
 _refln_F_squared_sigma
 _refln_observed_status
   1   0   0     6462.39     6003.03     74.20 o
   2   0   0      871.37      933.62     16.12 o
   3   0   0     3154.58     3201.95     22.09 o
   4   0   0     3231.01     3087.56     19.05 o
   5   0   0       77.81       85.37      5.20 o
   6   0   0       44.08       60.04      8.67 o
   7   0   0     2639.95     2857.36     30.01 o
   8   0   0      233.63      225.79      5.65 o
   9   0   0      168.79      194.43      5.91 o
  10   0   0        0.66       -1.03      4.27 o
  11   0   0       50.36       54.45     10.15 o
  12   0   0       80.62       65.63      4.49 o
  13   0   0        5.23        0.07      4.63 o
  14   0   0        7.05       12.19      5.35 o
  15   0   0        5.38        5.46      4.72 o
  16   0   0        0.42        1.52      4.96 o
  17   0   0        9.60        8.18      6.36 o
   1   1   0     1711.97     1605.97     14.85 o
   2   1   0      562.60      488.06      7.60 o
   3   1   0     1101.27     1047.13      9.26 o
   4   1   0       82.67       80.33      3.86 o
   5   1   0       53.14       48.31      3.59 o
   6   1   0      348.54      383.08      7.26 o
   7   1   0       60.52       67.28      3.75 o
   8   1   0      538.11      554.18      7.80 o
   9   1   0      131.58      143.55      3.72 o
  10   1   0       53.59       57.76      2.90 o
  11   1   0        1.74        5.24      3.61 o
  12   1   0      193.99      207.67      4.32 o
  13   1   0       26.87       37.75      3.90 o
  14   1   0        0.25        6.62      3.87 o
  15   1   0        0.41        3.15      3.32 o
  16   1   0        1.03        1.16      3.53 o
  17   1   0        0.42        5.87      4.11 o
   0   2   0       94.60       94.73      8.92 o
   1   2   0       26.99       23.52      4.47 o
   2   2   0      150.25      167.45      5.59 o
   3   2   0      138.98      145.48      4.33 o
   4   2   0     1222.03     1281.28      8.57 o
   5   2   0      135.94      152.71      4.04 o
   6   2   0        2.18        4.70      2.58 o
   7   2   0        0.51        1.91      2.72 o
   8   2   0      110.90      115.49      3.40 o
   9   2   0        1.13        0.01      3.40 o
  10   2   0      287.82      292.78      4.19 o
  11   2   0        3.31        7.04      2.91 o
  12   2   0       17.43       17.66      3.35 o
  13   2   0        0.28        0.83      3.09 o
  14   2   0        6.79        7.62      3.26 o
  15   2   0       40.46       31.71      3.91 o
  16   2   0        0.07        2.48      3.83 o
   1   3   0       61.34       63.31      3.61 o
   2   3   0       48.00       70.32      3.85 o
   3   3   0      138.01      125.29      4.85 o
   4   3   0        8.76       15.41      4.08 o
   5   3   0       16.66       14.99      3.17 o
   6   3   0        9.51       12.29      2.89 o
   7   3   0       14.03       13.50      3.12 o
   8   3   0       45.20       45.98      3.63 o
   9   3   0      246.31      274.00      4.27 o
  10   3   0        0.12        1.21      3.68 o
  11   3   0       53.19       58.18      3.52 o
  12   3   0        2.83        3.92      3.20 o
  13   3   0        0.05        1.59      3.60 o
  14   3   0        0.41       -0.59      3.17 o
  15   3   0        7.75       10.19      4.53 o
   0   4   0        2.49        9.56      7.09 o
   1   4   0        0.07        3.10      3.97 o
   2   4   0      290.86      291.03      5.84 o
   3   4   0       16.86       16.35      3.53 o
   4   4   0       33.02       26.12      4.13 o
   5   4   0       13.58       23.71      4.32 o
   6   4   0      112.62      111.00      4.73 o
   7   4   0       63.02       63.32      3.98 o
   8   4   0       41.59       37.67      3.51 o
   9   4   0      182.76      181.22      5.22 o
  10   4   0       85.60       75.88      3.63 o
  11   4   0        5.98        7.31      3.11 o
  12   4   0        6.60        6.66      4.15 o
  13   4   0        0.79        1.19      3.49 o
  14   4   0        9.94       10.45      4.33 o
   1   5   0        6.69        9.00      4.24 o
   2   5   0       22.83       33.27      4.41 o
   3   5   0        0.65        0.23      3.62 o
   4   5   0       13.36       11.82      3.74 o
   5   5   0       15.98       24.01      3.90 o
   6   5   0        0.15        3.75      4.84 o
   7   5   0        4.36        8.24      4.05 o
   8   5   0        1.20        1.65      3.94 o
   9   5   0        0.30        2.93      3.64 o
  10   5   0        0.34        1.84      4.08 o
  11   5   0        0.28       -0.81      4.41 o
  12   5   0        1.56        1.80      3.79 o
   0   6   0       17.43       17.06      5.94 o
   1   6   0       43.69       49.01      4.53 o
   2   6   0        1.82        2.21      4.84 o
   3   6   0        1.48        5.29      5.41 o
   4   6   0       13.60       14.08      4.44 o
   5   6   0       65.33       55.40      5.99 o
   6   6   0       72.99       63.56      5.03 o
   7   6   0        7.50        5.58      4.50 o
   8   6   0        0.78        3.06      4.62 o
   9   6   0        6.14        8.38      5.50 o
   1   7   0        1.43        2.67      5.00 o
   2   7   0        1.90        3.91      4.95 o
   3   7   0        1.56        4.17      4.94 o
   4   7   0        0.05        4.06      6.11 o
 -17   1   1        0.70        3.31      4.68 o
 -16   1   1        0.26        0.23      3.82 o
 -15   1   1       42.74       40.77      3.39 o
 -14   1   1       56.52       54.00      3.36 o
 -13   1   1       26.22       23.78      3.22 o
 -12   1   1      126.07      124.34      4.11 o
 -11   1   1        0.93        2.29      3.10 o
 -10   1   1       35.18       30.91      2.94 o
  -9   1   1       29.20       29.88      2.88 o
  -8   1   1      492.36      504.34      6.22 o
  -7   1   1        0.17        2.68      3.08 o
  -6   1   1       12.31       15.86      3.28 o
  -5   1   1      303.98      323.38      5.05 o
  -4   1   1        4.40        3.56      3.24 o
  -3   1   1       80.87       68.61      4.00 o
  -2   1   1     8611.85     7834.07     60.03 o
  -1   1   1     1241.02     1166.20     14.77 o
   0   1   1     1046.84     1018.15     15.97 o
   1   1   1     2920.48     2857.12     30.55 o
   2   1   1      359.23      365.22      7.21 o
   3   1   1       47.42       52.97      4.25 o
   4   1   1       92.91       98.57      3.98 o
   5   1   1        4.67        5.19      2.90 o
   6   1   1       28.13       38.52      3.38 o
   7   1   1     1190.41     1270.50     15.35 o
   8   1   1      107.49      122.78      3.50 o
   9   1   1       23.43       21.50      2.99 o
  10   1   1       16.34       19.94      2.89 o
  11   1   1      122.13      110.56      3.38 o
  12   1   1      127.92      128.36      4.32 o
  13   1   1        0.68        1.42      2.82 o
  14   1   1        1.63        3.97      3.13 o
  15   1   1        8.02        2.75      3.68 o
  16   1   1        0.76        7.80      4.29 o
  17   1   1        9.60        9.79      4.16 o
 -16   2   1       10.69       13.83      3.51 o
 -15   2   1        2.76        3.86      4.25 o
 -14   2   1        3.13        2.34      3.58 o
 -13   2   1       13.98        9.12      3.48 o
 -12   2   1       32.14       35.21      3.24 o
 -11   2   1        8.92        8.25      3.16 o
 -10   2   1       49.84       50.24      3.69 o
  -9   2   1        0.31       -0.14      3.48 o
  -8   2   1        4.00        2.61      3.07 o
  -7   2   1       26.35       26.77      2.93 o
  -6   2   1      306.76      330.51      5.05 o
  -5   2   1      396.94      419.21      5.18 o
  -4   2   1        6.10        7.61      2.90 o
  -3   2   1       26.86       28.63      3.22 o
  -2   2   1      401.17      414.14      7.18 o
  -1   2   1      243.21      224.92      6.36 o
   0   2   1      103.26      126.35      6.89 o
   1   2   1      245.27      209.83      5.21 o
   2   2   1     1310.64     1383.25     42.26 o
   3   2   1      108.18      110.60      4.04 o
   4   2   1      124.38      121.93      3.97 o
   5   2   1      237.11      234.67      4.56 o
   6   2   1        0.78        1.12      3.08 o
   7   2   1      133.76      135.41      3.97 o
   8   2   1       15.54       15.71      2.84 o
   9   2   1       99.48      112.97      3.48 o
  10   2   1      588.33      629.55     14.27 o
  11   2   1       86.92       76.13      3.36 o
  12   2   1       83.55       83.43      4.06 o
  13   2   1        0.65        3.99      3.44 o
  14   2   1       32.79       39.38      3.84 o
  15   2   1       18.74       12.98      3.25 o
  16   2   1       26.51       24.44      4.47 o
 -15   3   1        0.07        2.78      3.69 o
 -14   3   1        1.00        0.75      3.48 o
 -13   3   1        2.01        0.03      3.62 o
 -12   3   1       29.47       26.78      3.11 o
 -11   3   1        6.73        9.00      3.36 o
 -10   3   1      134.21      140.60      4.33 o
  -9   3   1       60.65       57.19      3.60 o
  -8   3   1        1.10        3.25      3.51 o
  -7   3   1       11.62       12.67      3.51 o
  -6   3   1       21.00       23.41      3.18 o
  -5   3   1        0.62        0.17      3.39 o
  -4   3   1        4.54        4.04      2.79 o
  -3   3   1      312.33      313.79      5.85 o
  -2   3   1        4.59        5.65      4.01 o
  -1   3   1       19.12       24.63      3.44 o
   0   3   1       19.00       17.15      4.63 o
   1   3   1        0.13        2.92      3.68 o
   2   3   1     1561.32     1539.64      9.61 o
   3   3   1      258.75      334.81      5.76 o
   4   3   1       60.78       51.62      4.32 o
   5   3   1       69.12       72.18      3.52 o
   6   3   1      276.77      286.23      4.67 o
   7   3   1      201.89      219.17      4.33 o
   8   3   1      225.48      221.21      3.97 o
   9   3   1      178.65      190.18      6.47 o
  10   3   1      109.64      117.48      3.93 o
  11   3   1        0.33        3.68      3.35 o
  12   3   1        2.62        1.47      3.50 o
  13   3   1        9.19       14.79      3.48 o
  14   3   1        6.28        7.44      3.97 o
  15   3   1        7.95        9.76      4.64 o
 -14   4   1        0.78       -2.39      3.72 o
 -13   4   1        0.11        5.58      3.69 o
 -12   4   1        0.80        2.09      3.47 o
 -11   4   1       34.04       38.59      4.24 o
 -10   4   1        1.81        1.51      3.93 o
  -9   4   1       64.66       55.78      3.65 o
  -8   4   1       47.06       45.86      3.95 o
  -7   4   1      169.35      162.02      5.02 o
  -6   4   1       35.64       37.25      3.92 o
  -5   4   1       18.66       21.17      3.84 o
  -4   4   1       13.99       15.71      4.24 o
  -3   4   1       34.06       30.97      3.63 o
  -2   4   1       91.56       88.85      3.76 o
  -1   4   1       77.40       66.47      4.46 o
   0   4   1       52.35       59.65      5.52 o
   1   4   1        0.48        2.26      4.19 o
   2   4   1        8.87        8.73      4.18 o
   3   4   1        0.39        3.30      3.14 o
   4   4   1        2.77        0.57      3.55 o
   5   4   1        3.18        4.26      4.10 o
   6   4   1       39.48       32.35      4.23 o
   7   4   1       23.42       21.87      3.34 o
   8   4   1        9.28        9.52      3.62 o
   9   4   1        0.29        0.66      3.29 o
  10   4   1        7.52        7.21      3.25 o
  11   4   1       17.29       19.49      3.02 o
  12   4   1        4.61        1.86      3.75 o
  13   4   1        3.29        2.89      3.95 o
  14   4   1        5.05       10.83      4.27 o
 -12   5   1        0.52        3.69      4.00 o
 -11   5   1        2.04        7.01      5.31 o
 -10   5   1        2.90        7.85      4.33 o
  -9   5   1        3.34        4.89      4.84 o
  -8   5   1        0.06        4.26      4.61 o
  -7   5   1       49.57       47.27      4.89 o
  -6   5   1       55.99       50.32      4.84 o
  -5   5   1       32.03       34.16      3.65 o
  -4   5   1       52.82       50.72      4.09 o
  -3   5   1       73.31       72.98      5.28 o
  -2   5   1       84.24       91.66      4.83 o
  -1   5   1      129.61      125.45      8.08 o
   0   5   1        4.39        4.24      3.60 o
   1   5   1      278.64      305.34      7.02 o
   2   5   1       61.51       58.03      4.76 o
   3   5   1       15.54       12.70      3.97 o
   4   5   1       55.36       60.36      4.09 o
   5   5   1       14.46       16.79      3.88 o
   6   5   1        5.99        3.45      4.91 o
   7   5   1        5.06        3.29      3.89 o
   8   5   1       14.84       15.14      4.07 o
   9   5   1       16.49       12.33      3.92 o
  10   5   1        6.11        2.23      3.67 o
  11   5   1        3.56        4.41      4.29 o
  12   5   1        2.04        3.00      4.52 o
  -9   6   1       26.76       27.56      5.86 o
  -8   6   1        4.28        7.12      4.09 o
  -7   6   1       13.89       15.54      4.57 o
  -6   6   1        0.44        2.29      4.35 o
  -5   6   1       19.20       13.01      5.37 o
  -4   6   1       46.42       47.17      5.29 o
  -3   6   1       28.57       24.74      4.88 o
  -2   6   1        0.14        0.24      4.67 o
  -1   6   1        0.03        1.62      3.96 o
   0   6   1       30.04       31.04      4.56 o
   1   6   1       24.79       18.29      4.36 o
   2   6   1        2.12        2.21      5.07 o
   3   6   1        0.22        2.40      5.31 o
   4   6   1        1.46        2.85      5.24 o
   5   6   1        4.74        7.73      5.32 o
   6   6   1        2.03        5.87      4.55 o
   7   6   1        0.84        0.22      4.67 o
   8   6   1        0.52        4.88      4.61 o
   9   6   1        4.80        2.34      4.84 o
  -4   7   1       28.02       16.23      5.64 o
  -3   7   1       35.35       27.47      5.12 o
  -2   7   1        1.14        2.50      4.91 o
  -1   7   1        6.42        2.45      5.53 o
   0   7   1       14.26        9.93      4.84 o
   1   7   1        4.18        5.11      4.79 o
   2   7   1        5.47        4.29      4.86 o
   3   7   1       22.86       13.83      5.25 o
 -17   0   2       12.85        7.64      8.25 o
 -16   0   2       47.96       44.65      5.21 o
 -15   0   2       33.73       28.96      6.14 o
 -14   0   2        0.08        9.12      5.30 o
 -13   0   2       86.58       70.00     11.54 o
 -12   0   2      121.84      138.03      4.96 o
 -11   0   2       62.69       58.68      4.54 o
 -10   0   2       23.91       24.76      3.86 o
  -9   0   2       30.34       28.08      3.59 o
  -8   0   2       28.35       35.89      4.97 o
  -7   0   2     2721.98     2801.91     14.58 o
  -6   0   2      148.68      143.55      6.09 o
  -5   0   2      448.57      482.88      7.25 o
  -4   0   2     2664.55     2776.04     17.83 o
  -3   0   2     1681.26     1745.25     15.48 o
  -2   0   2     1679.02     1605.02     25.15 o
  -1   0   2     4432.14     4498.63     62.70 o
   1   0   2     1375.92     1279.39     20.81 o
   2   0   2     1783.43     1666.49     19.45 o
   3   0   2       13.33       12.58      5.38 o
   4   0   2      723.69      724.84     10.22 o
   5   0   2     6410.36     6261.89     65.09 o
   6   0   2      162.81      176.88      5.66 o
   7   0   2      392.52      433.53      7.17 o
   8   0   2      545.31      599.43      8.87 o
   9   0   2      175.40      195.31      5.80 o
  10   0   2       78.25       69.98      4.22 o
  11   0   2        8.25       17.83      4.20 o
  12   0   2      199.86      154.93      5.03 o
  13   0   2       33.38       31.23      4.67 o
  14   0   2       33.98       44.36      5.75 o
  15   0   2        0.73       -1.68      5.78 o
  16   0   2        6.07        5.60      4.81 o
  17   0   2        0.55       -3.17      6.54 o
 -17   1   2        5.40        3.98      4.66 o
 -16   1   2       40.99       37.96      4.35 o
 -15   1   2       15.96       11.53      3.80 o
 -14   1   2        4.54       11.06      3.94 o
 -13   1   2       50.15       47.53      3.19 o
 -12   1   2       90.07       92.31      5.04 o
 -11   1   2      214.25      203.85      4.01 o
 -10   1   2       18.49       22.21      3.20 o
  -9   1   2       90.66       91.86      3.84 o
  -8   1   2      599.51      608.91      8.19 o
  -7   1   2       42.66       46.28      3.02 o
  -6   1   2       80.98       75.38      3.21 o
  -5   1   2      373.30      388.81      6.48 o
  -4   1   2     4985.61     4923.75     29.51 o
  -3   1   2     3686.19     3736.64     18.77 o
  -2   1   2      318.12      348.06      6.27 o
  -1   1   2     9908.64     9465.63    179.46 o
   0   1   2      289.66      305.64     11.59 o
   1   1   2     1024.06      932.39     12.73 o
   2   1   2      837.74      771.01      9.25 o
   3   1   2      422.04      478.57      6.71 o
   4   1   2       14.05       10.19      3.45 o
   5   1   2      195.09      194.93      4.36 o
   6   1   2      703.19      679.59      5.95 o
   7   1   2      569.91      583.79      5.77 o
   8   1   2       46.37       41.02      2.74 o
   9   1   2       20.44       23.73      3.48 o
  10   1   2        1.24        1.98      3.40 o
  11   1   2      126.28      121.79      3.05 o
  12   1   2        0.00        0.55      4.01 o
  13   1   2       23.65       17.07      3.10 o
  14   1   2       58.31       58.11      3.67 o
  15   1   2        5.08        2.79      3.36 o
  16   1   2        5.48        6.43      3.53 o
  17   1   2        1.91        4.45      3.54 o
 -16   2   2        7.93       11.68      3.52 o
 -15   2   2        6.91       10.28      3.47 o
 -14   2   2        0.11        0.88      3.92 o
 -13   2   2        3.13        4.14      3.87 o
 -12   2   2        0.01        0.11      3.62 o
 -11   2   2        3.51        4.86      3.13 o
 -10   2   2      183.76      176.25      4.18 o
  -9   2   2      129.99      143.26      3.53 o
  -8   2   2      221.28      241.26      5.31 o
  -7   2   2      237.67      264.80      4.60 o
  -6   2   2       51.72       56.94      2.79 o
  -5   2   2       38.62       41.75      3.68 o
  -4   2   2        1.23        0.66      2.64 o
  -3   2   2        7.60       13.79      2.98 o
  -2   2   2      116.08      120.78      4.88 o
  -1   2   2      146.27      152.46      5.89 o
   0   2   2      191.16      197.50      7.65 o
   1   2   2      506.22      503.15      7.16 o
   2   2   2      250.87      198.65      5.11 o
   3   2   2        0.14        4.78      3.53 o
   4   2   2      547.24      603.39      6.16 o
   5   2   2        3.61        2.07      2.86 o
   6   2   2        1.72        2.81      3.01 o
   7   2   2       15.05       12.80      3.38 o
   8   2   2        8.30        8.29      2.79 o
   9   2   2      576.60      540.01      9.53 o
  10   2   2       16.19       21.86      3.26 o
  11   2   2       99.53       97.13      3.73 o
  12   2   2       72.31       72.28      3.38 o
  13   2   2       14.15       13.24      3.49 o
  14   2   2        3.90        5.58      3.37 o
  15   2   2       14.33       17.44      3.59 o
  16   2   2       10.54       14.96      3.76 o
 -15   3   2        1.14        1.59      3.90 o
 -14   3   2        2.42        6.27      3.52 o
 -13   3   2        2.60        7.06      3.64 o
 -12   3   2       15.22       11.82      3.09 o
 -11   3   2        0.09       -1.56      2.86 o
 -10   3   2      108.59      118.76      4.09 o
  -9   3   2        3.84        5.56      3.19 o
  -8   3   2        0.15        4.58      3.07 o
  -7   3   2        7.00       10.68      2.98 o
  -6   3   2        2.38        1.20      2.99 o
  -5   3   2       18.61       25.21      3.59 o
  -4   3   2       12.00       11.45      3.56 o
  -3   3   2      333.56      351.56      6.22 o
  -2   3   2       19.08       26.53      4.14 o
  -1   3   2      175.65      146.82      3.97 o
   0   3   2      129.07      149.76      6.35 o
   1   3   2      129.04      117.90      4.94 o
   2   3   2       39.17       27.11      2.90 o
   3   3   2     1145.85     1141.88     23.40 o
   4   3   2       16.65       19.24      3.55 o
   5   3   2       99.47      103.05      3.51 o
   6   3   2      124.75      126.31      3.44 o
   7   3   2       26.14       29.33      3.24 o
   8   3   2      116.71      113.79      3.73 o
   9   3   2        1.01        4.86      3.63 o
  10   3   2       25.08       26.21      3.19 o
  11   3   2       60.76       65.97      3.51 o
  12   3   2       26.41       30.49      3.61 o
  13   3   2        1.99        7.49      4.19 o
  14   3   2       27.56       30.50      4.57 o
  15   3   2        4.18        6.18      3.73 o
 -14   4   2        0.46        2.69      3.84 o
 -13   4   2        0.00        4.92      3.92 o
 -12   4   2        0.09        1.63      3.82 o
 -11   4   2        9.85       11.65      3.69 o
 -10   4   2       10.24       10.12      3.89 o
  -9   4   2       43.83       44.58      4.58 o
  -8   4   2       69.20       65.80      3.72 o
  -7   4   2       43.91       50.18      4.53 o
  -6   4   2       10.90       10.70      4.22 o
  -5   4   2        1.69        1.98      4.21 o
  -4   4   2        9.25        6.68      3.70 o
  -3   4   2       20.46       29.27      3.34 o
  -2   4   2      257.04      231.88      4.73 o
  -1   4   2       33.16       27.75      4.19 o
   0   4   2      137.82      130.07      6.04 o
   1   4   2      183.93      168.07      5.59 o
   2   4   2       91.65      109.36      4.65 o
   3   4   2       80.76       79.26      3.81 o
   4   4   2        4.93        1.22      3.27 o
   5   4   2        0.67        6.53      3.95 o
   6   4   2        0.37        1.61      4.06 o
   7   4   2       37.38       30.61      3.74 o
   8   4   2       61.16       67.33      3.68 o
   9   4   2       61.65       55.71      3.18 o
  10   4   2      111.40      111.31      4.63 o
  11   4   2       33.82       30.51      4.17 o
  12   4   2        6.48        9.66      4.15 o
  13   4   2        0.14        3.41      3.47 o
  14   4   2        6.16        7.40      4.25 o
 -12   5   2        0.24        3.90      4.72 o
 -11   5   2        2.65        6.19      5.06 o
 -10   5   2       21.89       14.21      5.15 o
  -9   5   2       31.79       34.00      5.01 o
  -8   5   2        2.00        3.69      4.75 o
  -7   5   2       19.35       21.16      4.86 o
  -6   5   2       57.09       52.53      4.78 o
  -5   5   2       30.67       34.25      4.01 o
  -4   5   2        2.30        3.51      3.73 o
  -3   5   2        0.34        0.87      4.22 o
  -2   5   2        1.43        2.66      4.37 o
  -1   5   2       46.01       36.33      4.68 o
   0   5   2        9.71        6.73      3.87 o
   1   5   2       14.78       18.52      3.71 o
   2   5   2       74.56       70.02      4.86 o
   3   5   2       28.47       26.42      4.89 o
   4   5   2        0.47        2.63      4.85 o
   5   5   2       29.33       31.75      4.12 o
   6   5   2        5.99        5.99      3.55 o
   7   5   2       17.70       20.14      4.65 o
   8   5   2        7.41       10.01      3.54 o
   9   5   2        0.73        3.96      4.81 o
  10   5   2        2.30        2.81      4.22 o
  11   5   2        3.23        6.35      5.06 o
  12   5   2        7.47        8.46      4.71 o
  -9   6   2        3.94        7.23      5.84 o
  -8   6   2        4.17        4.91      4.55 o
  -7   6   2        0.11        1.10      4.14 o
  -6   6   2        7.00        9.75      4.41 o
  -5   6   2        4.49        8.23      4.88 o
  -4   6   2        0.03        2.59      4.74 o
  -3   6   2       10.40       14.58      5.16 o
  -2   6   2       14.50       16.32      4.91 o
  -1   6   2        5.60        4.65      4.35 o
   0   6   2       28.89       30.15      4.63 o
   1   6   2        3.28        6.46      4.35 o
   2   6   2       87.57       89.93      5.97 o
   3   6   2      146.65      133.96      5.61 o
   4   6   2       89.94       75.26      5.24 o
   5   6   2       23.11       19.84      5.45 o
   6   6   2        7.80       11.59      5.37 o
   7   6   2        6.50        7.40      4.78 o
   8   6   2        1.30        2.65      3.98 o
   9   6   2        4.39        3.91      4.76 o
  -3   7   2        0.01        1.30      4.84 o
  -2   7   2        0.85        1.58      5.24 o
  -1   7   2        3.24        5.40      5.15 o
   0   7   2        3.37        2.11      5.18 o
   1   7   2        0.91        1.65      4.39 o
   2   7   2        0.18        1.42      5.06 o
   3   7   2        3.86        4.69      4.81 o
 -17   1   3        8.67        7.39      4.23 o
 -16   1   3        6.00       11.01      3.88 o
 -15   1   3       18.89       21.61      3.89 o
 -14   1   3        1.23        2.66      3.19 o
 -13   1   3        0.92        2.95      3.41 o
 -12   1   3        0.48        1.35      3.02 o
 -11   1   3       37.53       32.64      3.30 o
 -10   1   3       88.11       85.29      3.59 o
  -9   1   3      140.20      142.48      4.72 o
  -8   1   3      229.22      244.95      4.26 o
  -7   1   3       74.37       82.85      3.41 o
  -6   1   3      110.37      116.44      3.39 o
  -5   1   3      192.14      200.16      4.62 o
  -4   1   3      531.65      504.24      5.92 o
  -3   1   3        0.02        3.22      3.96 o
  -2   1   3     2594.78     2632.22     13.92 o
  -1   1   3     5345.93     5360.66     58.83 o
   1   1   3      716.16      611.80      9.79 o
   2   1   3       13.75       10.15      4.41 o
   3   1   3       65.13       58.84      3.98 o
   4   1   3      246.36      263.44      4.77 o
   5   1   3      294.83      302.13      4.60 o
   6   1   3        1.38       -0.38      2.86 o
   7   1   3      377.32      383.53      4.59 o
   8   1   3      119.04      109.48      3.43 o
   9   1   3        8.83        6.45      3.06 o
  10   1   3       14.49       19.71      3.44 o
  11   1   3      230.50      241.26      4.92 o
  12   1   3        8.02        1.13      2.92 o
  13   1   3        0.48        3.87      3.10 o
  14   1   3        0.05       -0.03      3.14 o
  15   1   3        6.40       10.67      3.46 o
  16   1   3        2.63        1.46      3.85 o
  17   1   3       17.23       18.21      4.72 o
 -16   2   3        0.53        2.69      4.16 o
 -15   2   3        2.04        3.05      4.22 o
 -14   2   3        8.66        8.73      3.35 o
 -13   2   3        1.96        4.26      3.44 o
 -12   2   3        1.55        6.42      3.38 o
 -11   2   3      307.95      331.23      5.73 o
 -10   2   3       26.15       20.30      3.04 o
  -9   2   3      138.85      147.09      4.19 o
  -8   2   3       32.22       34.87      3.16 o
  -7   2   3       89.99       98.15      3.20 o
  -6   2   3        7.98        8.33      3.10 o
  -5   2   3      139.66      149.99      3.90 o
  -4   2   3      611.85      728.36      6.57 o
  -3   2   3      303.61      269.02      4.75 o
  -2   2   3       60.76       82.13      4.96 o
  -1   2   3       51.94       46.09      4.93 o
   0   2   3      151.74      113.18      5.38 o
   1   2   3       70.08       30.71      3.88 o
   2   2   3      194.83      150.90      4.68 o
   3   2   3       49.34       34.76      3.30 o
   4   2   3      125.50      143.18      4.41 o
   5   2   3       34.20       28.84      3.40 o
   6   2   3      111.00      101.93      3.35 o
   7   2   3      144.65      149.62      3.64 o
   8   2   3        3.78        7.74      3.52 o
   9   2   3        9.78       13.59      3.22 o
  10   2   3       65.35       70.38      3.20 o
  11   2   3       50.56       47.49      4.26 o
  12   2   3       32.00       37.37      3.39 o
  13   2   3        3.42        2.93      3.43 o
  14   2   3        0.78        2.76      3.64 o
  15   2   3       17.27       21.14      3.61 o
  16   2   3        0.09        0.70      3.62 o
 -15   3   3        1.24        3.11      3.33 o
 -14   3   3        0.90        2.98      2.99 o
 -13   3   3       14.48       11.45      4.17 o
 -12   3   3       52.55       52.46      3.76 o
 -11   3   3        0.44        1.60      3.24 o
 -10   3   3      169.59      170.68      4.37 o
  -9   3   3        9.90        9.33      3.17 o
  -8   3   3       18.96       16.59      2.90 o
  -7   3   3        1.88        1.85      2.73 o
  -6   3   3       58.75       57.30      3.26 o
  -5   3   3        9.24       19.09      3.53 o
  -4   3   3       79.70       72.36      4.60 o
  -3   3   3      311.90      312.26      6.00 o
  -2   3   3      263.37      253.35      5.83 o
  -1   3   3      150.59      174.45      4.59 o
   0   3   3        2.85        2.53      4.63 o
   1   3   3       73.09       68.62      5.12 o
   2   3   3      188.29      213.32      5.09 o
   3   3   3      130.06      138.05      6.05 o
   4   3   3      286.45      301.39      5.20 o
   5   3   3      189.13      203.54      4.11 o
   6   3   3      269.08      281.76      4.69 o
   7   3   3      314.57      319.32      4.84 o
   8   3   3       35.79       42.82      3.39 o
   9   3   3      259.40      274.95      5.64 o
  10   3   3      130.47      133.46      3.95 o
  11   3   3       33.20       32.78      3.91 o
  12   3   3       27.42       28.77      3.77 o
  13   3   3        4.51        2.91      3.78 o
  14   3   3        2.33        5.73      3.87 o
  15   3   3        7.07        4.50      3.80 o
 -14   4   3        2.16        5.11      4.55 o
 -13   4   3        5.96        8.90      3.94 o
 -12   4   3        6.12        4.04      4.22 o
 -11   4   3        4.33        6.40      4.09 o
 -10   4   3        1.08        1.00      3.27 o
  -9   4   3        8.77       10.30      3.25 o
  -8   4   3       32.95       30.13      3.42 o
  -7   4   3       47.02       57.25      4.64 o
  -6   4   3        0.48        1.82      4.28 o
  -5   4   3        0.29        2.75      4.26 o
  -4   4   3        9.54       10.95      4.29 o
  -3   4   3        1.18        1.90      3.10 o
  -2   4   3       19.91       22.44      3.69 o
  -1   4   3        6.48        8.98      4.02 o
   0   4   3      546.10      546.24      7.21 o
   1   4   3        3.03        2.18      4.27 o
   2   4   3        0.94        0.14      3.52 o
   3   4   3       11.03        8.13      3.19 o
   4   4   3        2.05        1.79      3.55 o
   5   4   3       45.86       46.09      3.59 o
   6   4   3       12.25       21.74      3.57 o
   7   4   3       29.65       22.22      3.30 o
   8   4   3       20.93       17.93      3.71 o
   9   4   3       15.19       22.92      3.88 o
  10   4   3        4.48        5.89      3.95 o
  11   4   3        6.50        6.93      3.60 o
  12   4   3        0.46        1.25      3.68 o
  13   4   3        3.96        2.46      3.48 o
  14   4   3        8.85       11.27      4.23 o
 -12   5   3       10.36        5.94      3.91 o
 -11   5   3       18.39       12.50      4.66 o
 -10   5   3       22.37       16.75      4.58 o
  -9   5   3       10.93       15.00      5.04 o
  -8   5   3       12.28       16.93      4.53 o
  -7   5   3        2.73        2.76      4.03 o
  -6   5   3       44.65       52.96      4.75 o
  -5   5   3       38.97       34.85      3.63 o
  -4   5   3       22.03       27.21      4.10 o
  -3   5   3       41.24       32.13      4.62 o
  -2   5   3      126.76      127.68      5.45 o
  -1   5   3      106.12      112.90      4.88 o
   0   5   3       33.18       36.37      3.62 o
   1   5   3       13.52       11.94      4.79 o
   2   5   3        4.23        7.09      5.13 o
   3   5   3        0.35        4.92      4.97 o
   4   5   3        0.54        2.28      4.88 o
   5   5   3       34.09       26.60      4.34 o
   6   5   3        0.25        2.67      4.03 o
   7   5   3       15.17       20.95      4.78 o
   8   5   3       53.13       44.64      4.40 o
   9   5   3       36.68       38.81      4.84 o
  10   5   3        7.80        7.12      4.42 o
  11   5   3        0.01        0.99      4.52 o
  12   5   3        6.52        9.72      3.79 o
  -9   6   3        0.49        4.15      5.76 o
  -8   6   3        7.54        7.69      4.63 o
  -7   6   3        3.29        2.25      4.57 o
  -6   6   3       11.04       10.37      4.31 o
  -5   6   3       23.26       19.42      4.61 o
  -4   6   3       16.71       16.29      5.05 o
  -3   6   3        0.11        1.99      5.20 o
  -2   6   3        2.12        4.83      5.17 o
  -1   6   3        7.68        5.09      4.51 o
   0   6   3       48.45       48.29      4.56 o
   1   6   3        0.27       -0.70      4.72 o
   2   6   3        2.56        5.29      5.72 o
   3   6   3        0.21       -1.61      4.74 o
   4   6   3        2.19        4.95      4.74 o
   5   6   3        0.01        3.10      4.68 o
   6   6   3        0.15        2.51      6.16 o
   7   6   3        9.64        8.42      3.91 o
   8   6   3        0.92        2.20      4.77 o
   9   6   3        0.02       -0.77      4.62 o
  -3   7   3        0.67        1.46      5.11 o
  -2   7   3        2.55        1.94      4.91 o
  -1   7   3        4.81        9.00      5.42 o
   0   7   3        7.74        5.26      5.31 o
   1   7   3        5.07        6.07      5.48 o
   2   7   3        9.14        6.14      5.16 o
   3   7   3        6.17        4.56      5.08 o
 -17   0   4        1.70        9.36      6.54 o
 -16   0   4       39.14       27.17      6.21 o
 -15   0   4       95.22       93.66      5.54 o
 -14   0   4       34.07       39.12      4.75 o
 -13   0   4        2.77       -0.69      5.50 o
 -12   0   4        1.14        3.49      3.76 o
 -11   0   4       24.64       30.92      5.03 o
 -10   0   4       10.00        7.23      3.47 o
  -9   0   4      117.71      100.81      4.38 o
  -8   0   4      404.41      404.09     15.88 o
  -7   0   4      209.61      181.18      5.62 o
  -6   0   4       74.53       72.74      5.49 o
  -5   0   4      377.88      442.39      9.06 o
  -4   0   4      201.67      219.38      6.93 o
  -3   0   4      504.59      505.78      9.38 o
  -2   0   4    21033.40    18845.07     55.21 o
  -1   0   4     8186.53     7218.24     34.23 o
   1   0   4     2207.57     2193.76     60.99 o
   2   0   4      713.11      694.23     14.46 o
   3   0   4      560.05      537.28     11.11 o
   4   0   4      167.71      159.34      6.03 o
   5   0   4      484.41      490.37     11.25 o
   6   0   4     2552.68     2875.25     81.07 o
   7   0   4     1137.74     1246.41     33.91 o
   8   0   4      514.85      535.33      7.01 o
   9   0   4       43.77       43.64      4.82 o
  10   0   4        0.36        5.41      3.95 o
  11   0   4       16.11        2.62      5.06 o
  12   0   4       76.08       65.68      4.64 o
  13   0   4        6.71        6.94      4.38 o
  14   0   4        4.82        6.17      5.52 o
  15   0   4        1.74        2.65      5.55 o
  16   0   4        0.00       -2.10      4.90 o
  17   0   4       29.41       17.54      8.33 o
 -17   1   4        5.83        6.02      4.21 o
 -16   1   4        7.53        9.49      3.66 o
 -15   1   4        0.36        0.47      3.47 o
 -14   1   4        7.11        2.89      3.16 o
 -13   1   4        9.06       10.28      3.52 o
 -12   1   4       80.68       86.45      3.73 o
 -11   1   4       59.76       63.63      3.41 o
 -10   1   4        0.52        2.94      3.27 o
  -9   1   4        6.24        8.12      2.67 o
  -8   1   4        0.01        4.99      2.80 o
  -7   1   4      578.80      638.92      5.48 o
  -6   1   4      338.86      336.60      4.29 o
  -5   1   4      456.81      475.57      5.31 o
  -4   1   4      118.85      121.59      3.46 o
  -3   1   4      241.34      272.56      5.01 o
  -2   1   4     3958.94     3916.95     33.92 o
  -1   1   4     4696.40     4457.24     22.91 o
   0   1   4       67.94      112.00      8.72 o
   1   1   4     3624.35     3290.44     31.88 o
   2   1   4       32.55       29.68      3.77 o
   3   1   4     1592.62     1565.06     18.49 o
   4   1   4      274.94      278.99      4.73 o
   5   1   4      112.87      107.70      3.80 o
   6   1   4      107.83      100.29      3.33 o
   7   1   4      106.68      106.75      3.64 o
   8   1   4      208.67      212.85      3.91 o
   9   1   4        0.07        1.02      3.36 o
  10   1   4      343.23      370.24      9.31 o
  11   1   4        1.80        2.16      3.14 o
  12   1   4        7.14       10.22      3.32 o
  13   1   4        5.86        5.52      2.78 o
  14   1   4       12.42       13.22      3.49 o
  15   1   4        9.03        6.48      3.17 o
  16   1   4        0.04        0.57      3.55 o
  17   1   4        1.59        2.33      4.18 o
 -16   2   4        0.06        2.92      3.69 o
 -15   2   4        2.11        4.69      4.29 o
 -14   2   4        1.83        4.14      3.60 o
 -13   2   4       14.05       13.05      3.26 o
 -12   2   4       91.59       93.23      3.61 o
 -11   2   4       40.88       38.40      3.35 o
 -10   2   4       62.71       62.38      3.05 o
  -9   2   4       60.35       69.98      3.70 o
  -8   2   4      243.95      252.99      4.09 o
  -7   2   4      401.95      404.18      5.56 o
  -6   2   4       65.14       61.05      3.15 o
  -5   2   4      273.65      273.55      4.81 o
  -4   2   4      869.04      970.47     10.41 o
  -3   2   4      338.52      359.04      5.20 o
  -2   2   4       79.05       80.12      4.31 o
  -1   2   4     1208.41     1209.39     11.98 o
   0   2   4      648.50      730.55     12.11 o
   1   2   4      132.60      133.61      6.71 o
   2   2   4     5371.80     5522.56     83.17 o
   3   2   4      118.32      127.09      4.26 o
   4   2   4       43.91       43.29      3.44 o
   5   2   4      307.23      341.57      4.80 o
   6   2   4       50.61       51.85      3.11 o
   7   2   4       39.72       42.53      3.45 o
   8   2   4        0.00        1.71      3.08 o
   9   2   4      295.41      341.50      6.75 o
  10   2   4      354.80      385.14      7.13 o
  11   2   4      231.65      214.34      6.50 o
  12   2   4       52.99       52.13      3.23 o
  13   2   4        1.24        4.56      3.10 o
  14   2   4        0.12        4.20      3.11 o
  15   2   4        0.93        2.49      3.48 o
  16   2   4        3.95        3.48      4.13 o
 -15   3   4        8.60       11.18      4.13 o
 -14   3   4        1.45        2.38      4.33 o
 -13   3   4        2.47        2.90      3.20 o
 -12   3   4        1.17        3.00      3.17 o
 -11   3   4        3.67        6.02      3.11 o
 -10   3   4      205.35      212.83      4.02 o
  -9   3   4       26.75       23.75      3.66 o
  -8   3   4       22.05       22.44      3.27 o
  -7   3   4        0.07        1.29      2.72 o
  -6   3   4       49.62       52.13      3.27 o
  -5   3   4       58.54       55.76      3.39 o
  -4   3   4       60.34       51.21      4.33 o
  -3   3   4       81.12       99.49      4.29 o
  -2   3   4        2.35        5.34      3.85 o
  -1   3   4       26.97       22.50      3.42 o
   0   3   4      151.91      202.39      7.22 o
   1   3   4       40.52       37.11      5.60 o
   2   3   4       48.13       57.97      3.54 o
   3   3   4        7.40       11.45      3.33 o
   4   3   4        9.21        4.74      3.36 o
   5   3   4        0.01        0.58      2.99 o
   6   3   4        6.85        4.95      3.42 o
   7   3   4      118.59      119.05      4.13 o
   8   3   4      218.53      218.73      7.67 o
   9   3   4       12.98       14.22      3.29 o
  10   3   4        2.75        6.75      3.38 o
  11   3   4       26.93       26.00      3.30 o
  12   3   4       32.66       35.92      4.04 o
  13   3   4        3.32        6.82      4.28 o
  14   3   4        0.02        3.03      3.63 o
  15   3   4       16.43       16.52      4.21 o
 -14   4   4        1.54        2.81      3.48 o
 -13   4   4        0.33        3.11      3.88 o
 -12   4   4        6.67        4.80      3.51 o
 -11   4   4       11.85       11.77      3.76 o
 -10   4   4        2.13        3.51      3.54 o
  -9   4   4        0.00        2.25      3.61 o
  -8   4   4        4.71        2.60      4.06 o
  -7   4   4        2.95        7.91      4.34 o
  -6   4   4       71.90       70.62      4.67 o
  -5   4   4       11.44       13.56      4.33 o
  -4   4   4       51.07       55.06      4.55 o
  -3   4   4       40.25       40.67      3.69 o
  -2   4   4       71.42       79.05      3.96 o
  -1   4   4      200.60      193.41      5.37 o
   0   4   4       81.08       87.63      4.66 o
   1   4   4      245.08      298.29      6.92 o
   2   4   4        9.42        7.33      4.81 o
   3   4   4        6.98        4.16      4.74 o
   4   4   4        6.10        4.92      3.77 o
   5   4   4        1.98        0.29      3.61 o
   6   4   4       29.71       27.76      4.39 o
   7   4   4       25.67       27.31      3.40 o
   8   4   4        2.52        6.34      3.30 o
   9   4   4       58.22       54.29      5.18 o
  10   4   4      100.99      100.77      4.61 o
  11   4   4        0.04        2.21      4.00 o
  12   4   4       24.39       26.54      3.96 o
  13   4   4       25.34       21.15      3.77 o
  14   4   4       11.57        9.37      4.32 o
 -12   5   4        1.24        3.86      4.84 o
 -11   5   4        4.32        0.87      5.37 o
 -10   5   4        1.38        5.94      5.10 o
  -9   5   4        0.31        3.48      3.86 o
  -8   5   4       26.43       27.67      5.03 o
  -7   5   4       10.05        6.61      4.64 o
  -6   5   4       31.96       32.43      4.63 o
  -5   5   4       31.17       29.37      3.54 o
  -4   5   4       11.59       13.09      3.25 o
  -3   5   4        2.07        4.49      3.68 o
  -2   5   4       28.09       29.86      4.54 o
  -1   5   4      138.01      132.37      8.20 o
   0   5   4      119.90      125.04      5.88 o
   1   5   4        7.87        8.75      4.44 o
   2   5   4       14.97       13.35      4.59 o
   3   5   4       39.72       41.97      5.18 o
   4   5   4       33.20       38.41      5.78 o
   5   5   4       39.83       43.76      3.67 o
   6   5   4        0.10        1.69      4.13 o
   7   5   4        5.60        6.78      3.82 o
   8   5   4        5.84        5.82      3.98 o
   9   5   4        0.60        3.95      5.15 o
  10   5   4        1.99        3.46      4.96 o
  11   5   4        0.15        0.95      4.03 o
  12   5   4        0.02        2.97      3.83 o
  -9   6   4        0.31        0.67      5.00 o
  -8   6   4        7.03        5.54      4.61 o
  -7   6   4        5.34        5.85      4.54 o
  -6   6   4        2.21        2.17      4.38 o
  -5   6   4       21.73       25.11      4.40 o
  -4   6   4       36.50       28.70      4.74 o
  -3   6   4       47.13       50.99      5.53 o
  -2   6   4        2.09        3.60      4.33 o
  -1   6   4        1.61        0.99      4.17 o
   0   6   4        0.45        3.85      4.57 o
   1   6   4       49.03       39.86      5.25 o
   2   6   4       20.33       17.38      6.67 o
   3   6   4        0.66        3.46      6.82 o
   4   6   4        8.65        9.86      7.04 o
   5   6   4        1.05        3.15      7.02 o
   6   6   4        0.89        2.92      5.59 o
   7   6   4        0.83        0.24      6.12 o
   8   6   4        2.45        1.95      4.30 o
   9   6   4        0.19        2.08      5.24 o
  -2   7   4        0.06        1.24      4.75 o
  -1   7   4        2.58        2.83      5.63 o
   0   7   4        3.93        2.03      6.00 o
   1   7   4        0.69        0.45      5.85 o
   2   7   4        2.99        5.48      6.94 o
 -16   1   5        0.81        0.78      3.42 o
 -15   1   5        1.71        0.85      3.16 o
 -14   1   5        0.01        0.79      3.58 o
 -13   1   5        6.05        8.60      3.52 o
 -12   1   5       23.84       22.46      3.20 o
 -11   1   5       45.58       47.11      3.27 o
 -10   1   5      253.78      252.61      3.88 o
  -9   1   5      103.62      101.18      3.06 o
  -8   1   5      190.58      202.24      3.77 o
  -7   1   5      461.49      486.71      5.25 o
  -6   1   5       25.90       28.04      2.94 o
  -5   1   5      310.23      302.04      4.52 o
  -4   1   5      884.03      839.25      7.98 o
  -3   1   5      142.70      110.97      4.06 o
  -2   1   5      443.39      403.90      5.59 o
  -1   1   5      523.38      586.85      8.94 o
   0   1   5     1549.04     1617.41     30.45 o
   1   1   5       86.70       76.43      5.35 o
   2   1   5       13.93        9.84      3.31 o
   3   1   5      262.93      300.88      5.49 o
   4   1   5       25.74       23.34      3.59 o
   5   1   5      322.40      322.54      4.71 o
   6   1   5      219.26      227.42      4.21 o
   7   1   5      142.39      167.20      4.09 o
   8   1   5        4.79        8.77      2.98 o
   9   1   5        7.76        5.94      3.03 o
  10   1   5        6.42        2.10      3.50 o
  11   1   5      177.09      190.45      4.54 o
  12   1   5       52.90       46.52      3.27 o
  13   1   5        0.18        2.34      3.00 o
  14   1   5        6.53        7.66      3.60 o
  15   1   5        1.93        2.52      3.49 o
  16   1   5        9.08        7.61      3.61 o
 -16   2   5        6.73        9.23      4.66 o
 -15   2   5        1.87        3.61      3.53 o
 -14   2   5        3.60        2.17      3.63 o
 -13   2   5        8.43        9.89      3.57 o
 -12   2   5        6.95        4.62      3.12 o
 -11   2   5       48.03       44.75      3.47 o
 -10   2   5       37.38       40.71      3.36 o
  -9   2   5      238.02      237.24      3.57 o
  -8   2   5      232.59      239.65      3.80 o
  -7   2   5       20.68       18.97      3.14 o
  -6   2   5      230.59      237.17      5.49 o
  -5   2   5      628.26      600.94      7.18 o
  -4   2   5      400.48      416.55      5.13 o
  -3   2   5       23.31       32.02      4.04 o
  -2   2   5      711.25      672.08      8.57 o
  -1   2   5      568.83      659.87     14.61 o
   0   2   5      170.06      172.36      6.40 o
   1   2   5     1709.93     1712.20     17.44 o
   2   2   5       60.29       32.95      3.61 o
   3   2   5      513.30      488.70      9.94 o
   4   2   5      156.42      147.97      4.14 o
   5   2   5      191.76      192.46      5.21 o
   6   2   5        0.03        1.33      3.04 o
   7   2   5       84.69       77.02      3.34 o
   8   2   5      766.40      783.61      7.86 o
   9   2   5        0.21        1.33      2.91 o
  10   2   5      148.68      151.53      3.86 o
  11   2   5        4.73        4.46      3.49 o
  12   2   5        3.59        5.37      3.24 o
  13   2   5        0.09        0.43      3.61 o
  14   2   5        5.17        8.01      3.79 o
  15   2   5        0.22        1.50      3.20 o
  16   2   5        4.16        3.59      3.76 o
 -15   3   5        1.60        5.26      4.54 o
 -14   3   5        5.65        6.91      4.29 o
 -13   3   5        0.39       -0.68      2.98 o
 -12   3   5        6.00       10.54      3.58 o
 -11   3   5       12.25       10.93      3.37 o
 -10   3   5       11.94       10.95      2.99 o
  -9   3   5        0.10        1.11      3.49 o
  -8   3   5        6.74        5.40      2.93 o
  -7   3   5        4.47        6.50      2.79 o
  -6   3   5       15.55       14.84      3.40 o
  -5   3   5       11.62       12.88      3.55 o
  -4   3   5        3.16        3.58      4.05 o
  -3   3   5       23.56       17.69      3.46 o
  -2   3   5       26.30       21.28      3.75 o
  -1   3   5       53.24       56.86      3.67 o
   0   3   5      402.34      382.12      9.49 o
   1   3   5       29.26       27.95      6.69 o
   2   3   5        1.94        3.29      6.16 o
   3   3   5      111.99      109.37      9.02 o
   4   3   5       45.02       54.93      4.40 o
   5   3   5        2.00        3.38      3.67 o
   6   3   5       27.45       26.34      3.27 o
   7   3   5       16.60       17.09      3.56 o
   8   3   5      259.28      261.22      4.55 o
   9   3   5      495.36      493.35     10.96 o
  10   3   5       77.28       80.12      4.44 o
  11   3   5       18.69       22.88      3.08 o
  12   3   5        0.87        2.83      3.30 o
  13   3   5       19.57       21.73      4.28 o
  14   3   5       52.70       49.22      4.62 o
  15   3   5       24.28       32.55      4.95 o
 -14   4   5        5.14        4.67      3.67 o
 -13   4   5       12.29       10.73      4.58 o
 -12   4   5        1.04        3.10      3.81 o
 -11   4   5        3.58        6.79      3.67 o
 -10   4   5        1.51        0.79      3.97 o
  -9   4   5       33.78       32.83      3.03 o
  -8   4   5        0.97        1.47      4.43 o
  -7   4   5       63.51       71.55      4.65 o
  -6   4   5       46.55       47.32      3.97 o
  -5   4   5      155.06      156.36      5.20 o
  -4   4   5       74.42       79.21      4.62 o
  -3   4   5      181.76      178.08      4.69 o
  -2   4   5        4.56        7.69      3.58 o
  -1   4   5        1.37        4.14      4.11 o
   0   4   5        7.85        8.65      5.07 o
   1   4   5       29.24       28.67      6.79 o
   2   4   5        3.22        4.06      6.63 o
   3   4   5        4.54        2.76      4.57 o
   4   4   5        0.37       -0.28      4.26 o
   5   4   5        1.90        2.49      4.03 o
   6   4   5       58.97       62.41      3.55 o
   7   4   5       16.60       18.55      4.19 o
   8   4   5        6.53        7.85      3.45 o
   9   4   5        1.64        3.44      3.41 o
  10   4   5       11.22       13.92      4.12 o
  11   4   5       35.74       33.47      3.92 o
  12   4   5       10.17       13.08      3.56 o
  13   4   5       14.49       10.60      3.77 o
  14   4   5       25.61       24.52      5.04 o
 -12   5   5        0.04        1.47      4.94 o
 -11   5   5        0.02        3.06      5.36 o
 -10   5   5        1.88        4.28      5.24 o
  -9   5   5        0.61        1.37      5.05 o
  -8   5   5      102.45       95.64      4.95 o
  -7   5   5        0.16        0.77      4.83 o
  -6   5   5        2.54        2.09      4.03 o
  -5   5   5       26.46       23.71      3.95 o
  -4   5   5       42.23       37.96      4.06 o
  -3   5   5        1.59        7.23      3.94 o
  -2   5   5        7.92       10.76      3.63 o
  -1   5   5      409.51      428.19      8.28 o
   0   5   5        2.98        5.00      4.71 o
   1   5   5       84.83       73.99      8.34 o
   2   5   5      137.98      143.96      7.30 o
   3   5   5       74.49       74.32      6.27 o
   4   5   5        9.99        3.95      7.26 o
   5   5   5        0.00        0.42      7.31 o
   6   5   5        2.79        5.39      3.93 o
   7   5   5        7.02        8.01      3.52 o
   8   5   5       19.61       20.97      5.05 o
   9   5   5       18.40       14.22      5.11 o
  10   5   5       19.60       22.96      5.53 o
  11   5   5        3.42        4.31      4.10 o
  -8   6   5        5.34        5.22      4.79 o
  -7   6   5        0.31        3.38      4.60 o
  -6   6   5        3.28        2.96      4.12 o
  -5   6   5        0.47        3.66      5.54 o
  -4   6   5        0.14        1.97      4.27 o
  -3   6   5        3.28        4.46      4.93 o
  -2   6   5        0.71        0.68      4.08 o
  -1   6   5       18.65       23.91      5.12 o
   0   6   5       47.99       44.19      4.89 o
   1   6   5        1.99        3.89      5.75 o
   2   6   5        1.57        2.55      8.15 o
   3   6   5        2.74        1.95      8.39 o
   4   6   5       29.45       25.61      8.79 o
   5   6   5        8.49        8.11      8.88 o
   6   6   5        5.61        4.57      6.63 o
   7   6   5       14.48        4.10      9.37 o
   8   6   5        1.24        4.19      4.67 o
  -1   7   5        0.57        0.82      6.80 o
   0   7   5        0.15        2.44      5.39 o
   1   7   5        1.75        2.58      6.98 o
 -16   0   6       20.11       15.81      6.56 o
 -15   0   6       18.84       27.43      6.19 o
 -14   0   6        2.89        3.85      4.67 o
 -13   0   6       12.19       13.38      5.54 o
 -12   0   6       24.85       26.76      4.61 o
 -11   0   6      133.60      142.50      4.61 o
 -10   0   6      216.16      227.16      5.63 o
  -9   0   6      175.16      177.27      6.59 o
  -8   0   6      529.60      527.03      6.98 o
  -7   0   6       58.26       42.71      3.77 o
  -6   0   6        8.12        9.87      4.67 o
  -5   0   6      210.01      186.54      5.54 o
  -4   0   6       62.77       80.94      4.93 o
  -3   0   6        0.47        3.64      5.04 o
  -2   0   6       36.09       35.14      5.45 o
  -1   0   6      447.83      497.38     13.15 o
   0   0   6      310.16      379.61     11.26 o
   1   0   6      246.92      197.70      8.69 o
   2   0   6      638.17      627.36     12.92 o
   3   0   6     2567.18     2541.35    111.13 o
   4   0   6      408.95      459.73     20.49 o
   5   0   6      115.65      144.53      6.72 o
   6   0   6       87.78       85.25      5.18 o
   7   0   6      185.46      191.41      6.01 o
   8   0   6       13.53       12.09      5.26 o
   9   0   6       76.93       74.29      5.09 o
  10   0   6        8.68       12.98      3.96 o
  11   0   6      539.61      506.07     14.43 o
  12   0   6        6.89        2.13      4.72 o
  13   0   6        0.48        2.62      5.39 o
  14   0   6        4.75        1.99      4.48 o
  15   0   6       18.90       16.93      4.70 o
  16   0   6        5.78        2.50      5.05 o
 -16   1   6        6.11        3.88      3.81 o
 -15   1   6        0.42        2.69      4.24 o
 -14   1   6        2.55        1.65      3.66 o
 -13   1   6        0.09        0.98      3.13 o
 -12   1   6       60.08       60.26      3.23 o
 -11   1   6       95.62       93.42      3.55 o
 -10   1   6       25.88       32.18      3.03 o
  -9   1   6        3.10        2.31      2.69 o
  -8   1   6      240.84      246.26      4.38 o
  -7   1   6        4.81        4.41      2.75 o
  -6   1   6      710.55      703.42      5.90 o
  -5   1   6      992.50     1056.14      6.81 o
  -4   1   6      468.90      504.52      5.29 o
  -3   1   6      192.82      186.92      4.50 o
  -2   1   6        4.22        6.53      4.08 o
  -1   1   6      625.11      693.72      8.62 o
   0   1   6      671.58      621.84     17.43 o
   1   1   6      718.44      771.45     10.65 o
   2   1   6       32.20       28.76      3.83 o
   3   1   6      589.32      574.35      6.49 o
   4   1   6      799.69      806.56      6.76 o
   5   1   6       27.90       30.96      3.13 o
   6   1   6       87.20       70.47      3.11 o
   7   1   6      476.62      479.02      5.01 o
   8   1   6      354.91      354.30      4.72 o
   9   1   6        5.75        6.65      3.03 o
  10   1   6       19.83       23.90      2.99 o
  11   1   6        2.74       -0.50      2.74 o
  12   1   6        2.48        5.22      3.73 o
  13   1   6       11.52       10.59      3.21 o
  14   1   6        3.13       -0.82      3.63 o
  15   1   6        3.55        5.76      3.70 o
  16   1   6       25.14       21.69      3.47 o
 -16   2   6        0.62        0.71      4.14 o
 -15   2   6        0.02        3.91      3.84 o
 -14   2   6        9.77       13.57      4.18 o
 -13   2   6       53.43       54.57      3.76 o
 -12   2   6       47.61       50.79      3.42 o
 -11   2   6       77.63       79.64      3.67 o
 -10   2   6        7.39        5.50      3.16 o
  -9   2   6        0.33        0.37      2.87 o
  -8   2   6        5.49        6.52      2.86 o
  -7   2   6        6.83        9.71      3.03 o
  -6   2   6      175.35      206.58      4.07 o
  -5   2   6      411.68      394.33      5.77 o
  -4   2   6      301.07      334.47      4.74 o
  -3   2   6       21.17       19.11      4.05 o
  -2   2   6       54.28       61.53      4.63 o
  -1   2   6      181.72      175.49      6.02 o
   0   2   6      568.61      522.57     14.08 o
   1   2   6      274.90      267.63      7.50 o
   2   2   6      504.03      561.98      7.31 o
   3   2   6      184.48      197.51      4.85 o
   4   2   6       43.32       47.19      3.98 o
   5   2   6      120.26      120.19      3.95 o
   6   2   6      311.89      335.24      4.88 o
   7   2   6     1001.72      997.38     11.10 o
   8   2   6        1.53        2.57      2.68 o
   9   2   6       51.11       54.79      3.45 o
  10   2   6        2.81        6.80      3.57 o
  11   2   6        2.42       -0.14      3.68 o
  12   2   6        1.60        2.93      2.77 o
  13   2   6        0.07        2.01      3.56 o
  14   2   6        7.16        9.19      3.84 o
  15   2   6       21.22       22.65      4.60 o
  16   2   6       10.54        8.75      4.16 o
 -15   3   6        0.62        0.91      3.30 o
 -14   3   6        5.97        9.05      4.62 o
 -13   3   6       20.97       19.07      3.79 o
 -12   3   6        0.02        3.40      3.20 o
 -11   3   6        6.08        6.56      3.17 o
 -10   3   6        0.94        0.80      3.27 o
  -9   3   6        0.93        5.53      3.04 o
  -8   3   6       59.36       62.69      3.50 o
  -7   3   6      122.49      122.13      3.81 o
  -6   3   6        0.34        2.51      3.53 o
  -5   3   6       59.36       69.62      4.43 o
  -4   3   6       10.18        5.99      3.46 o
  -3   3   6       58.99       49.03      4.30 o
  -2   3   6      398.74      467.85      7.05 o
  -1   3   6      460.70      456.30      7.91 o
   0   3   6      523.41      492.41      9.81 o
   1   3   6      439.12      362.66      9.20 o
   2   3   6      228.24      180.59      6.52 o
   3   3   6       28.46       40.70      4.71 o
   4   3   6      139.95      132.38     13.54 o
   5   3   6       26.50       26.56      3.49 o
   6   3   6      147.21      130.46      4.40 o
   7   3   6       24.30       27.42      3.71 o
   8   3   6       28.12       27.83      3.26 o
   9   3   6      351.48      356.38      8.11 o
  10   3   6      130.70      124.61      3.78 o
  11   3   6       12.72        8.95      3.43 o
  12   3   6        7.37        8.02      3.62 o
  13   3   6       15.24       12.48      3.84 o
  14   3   6        6.10        5.25      4.59 o
  15   3   6        2.97        4.31      3.82 o
 -13   4   6        1.83        3.02      4.62 o
 -12   4   6        2.18        4.74      3.63 o
 -11   4   6        3.35        3.49      3.17 o
 -10   4   6       15.55       16.60      4.07 o
  -9   4   6        8.48       10.05      3.50 o
  -8   4   6        6.52        5.91      4.47 o
  -7   4   6       10.28       12.88      4.48 o
  -6   4   6       50.74       53.10      4.04 o
  -5   4   6       95.79       91.79      4.72 o
  -4   4   6      114.02      121.51      5.12 o
  -3   4   6      317.58      311.15      4.91 o
  -2   4   6       16.24       16.35      3.35 o
  -1   4   6      216.79      184.13      8.06 o
   0   4   6       28.48       39.20      6.71 o
   1   4   6        7.84        8.79      6.50 o
   2   4   6       10.72       13.10      4.74 o
   3   4   6        2.99        8.41      6.75 o
   4   4   6       38.50       41.45      4.96 o
   5   4   6       30.67       47.30      5.07 o
   6   4   6       83.90       68.66      4.09 o
   7   4   6        0.02        1.96      3.71 o
   8   4   6       15.34       15.21      4.24 o
   9   4   6       62.20       66.17      4.24 o
  10   4   6        5.32        3.98      4.22 o
  11   4   6        0.81        4.14      3.53 o
  12   4   6        0.10        0.82      3.45 o
  13   4   6       16.52       14.58      4.71 o
 -11   5   6        2.36        1.83      5.44 o
 -10   5   6        0.10        2.00      5.25 o
  -9   5   6        0.51        1.46      4.21 o
  -8   5   6        6.50        4.20      4.29 o
  -7   5   6        2.22        5.75      4.73 o
  -6   5   6        4.20        5.99      4.54 o
  -5   5   6       18.77       15.05      4.15 o
  -4   5   6       12.02        8.44      4.21 o
  -3   5   6        1.45        3.47      4.43 o
  -2   5   6        0.86        4.17      4.86 o
  -1   5   6       21.30       16.58      3.90 o
   0   5   6        8.03        7.92      4.40 o
   1   5   6       22.56       16.59      6.60 o
   2   5   6       20.54       17.35      7.82 o
   3   5   6        7.97       12.87      5.33 o
   4   5   6       36.23       43.74      7.82 o
   5   5   6       29.79       27.24      5.71 o
   6   5   6       10.47       11.22      3.98 o
   7   5   6        1.77       -0.75      3.66 o
   8   5   6       10.23        9.72      4.52 o
   9   5   6       41.06       39.10      5.74 o
  10   5   6       49.99       46.86      4.98 o
  11   5   6        0.27        2.64      4.15 o
  -8   6   6        0.03        1.41      4.83 o
  -7   6   6        0.22        1.57      4.08 o
  -6   6   6        0.32        2.27      4.51 o
  -5   6   6        0.23        5.99      5.50 o
  -4   6   6        0.03        2.20      5.04 o
  -3   6   6        7.84        3.97      5.30 o
  -2   6   6        5.07        8.07      4.89 o
  -1   6   6        4.16        5.24      5.95 o
   0   6   6        5.28        3.36      5.92 o
   1   6   6        0.04        3.12      4.82 o
   2   6   6        0.49        2.27      8.16 o
   3   6   6        0.08       -0.32      8.30 o
   4   6   6        0.11        0.11      8.01 o
   5   6   6        8.63        8.45      8.71 o
   6   6   6        0.95       -3.25      6.18 o
   7   6   6        0.01        3.08      8.92 o
   8   6   6        3.87        3.84      6.54 o
 -16   1   7        9.25        5.57      3.85 o
 -15   1   7        0.39        1.05      3.82 o
 -14   1   7        1.12        6.05      3.77 o
 -13   1   7        4.55        5.73      3.51 o
 -12   1   7        0.28        4.60      3.40 o
 -11   1   7        4.94        5.97      3.31 o
 -10   1   7       91.48       98.33      4.86 o
  -9   1   7       51.50       55.54      3.38 o
  -8   1   7      140.81      147.69      3.75 o
  -7   1   7      100.27      106.72      3.59 o
  -6   1   7      108.19       95.50      3.61 o
  -5   1   7        2.26        1.80      3.08 o
  -4   1   7      258.06      270.68      4.53 o
  -3   1   7      168.76      179.43      4.44 o
  -2   1   7        0.04        4.38      3.46 o
  -1   1   7     1928.91     1848.31     19.67 o
   0   1   7      155.16      145.70      9.87 o
   1   1   7      859.40      833.76     11.16 o
   2   1   7     1300.47     1387.61     23.98 o
   3   1   7       41.09       32.79      2.88 o
   4   1   7      171.63      184.43      4.26 o
   5   1   7      189.17      212.98      4.09 o
   6   1   7      459.61      507.30      7.72 o
   7   1   7        2.76        6.57      2.58 o
   8   1   7       10.63       13.19      3.17 o
   9   1   7      178.99      178.88      5.18 o
  10   1   7      113.65      125.40      4.70 o
  11   1   7       29.15       26.66      3.77 o
  12   1   7       22.75       25.72      3.93 o
  13   1   7        6.50        9.41      3.52 o
  14   1   7        4.44        4.91      3.72 o
  15   1   7       11.43       17.85      4.45 o
  16   1   7        8.33        6.45      4.11 o
 -15   2   7        2.06        7.12      3.99 o
 -14   2   7        2.76        3.07      3.54 o
 -13   2   7        3.47        3.99      3.95 o
 -12   2   7       32.57       33.56      3.58 o
 -11   2   7        0.41        2.07      2.86 o
 -10   2   7       60.64       68.47      6.49 o
  -9   2   7        6.18        5.00      2.94 o
  -8   2   7       33.68       32.72      3.22 o
  -7   2   7      117.51      130.11      3.46 o
  -6   2   7       62.47       67.36      3.19 o
  -5   2   7        0.02        2.06      3.41 o
  -4   2   7      184.42      171.95      3.92 o
  -3   2   7      354.26      448.20      9.01 o
  -2   2   7      634.45      678.77      9.23 o
  -1   2   7     1296.27     1224.83     27.36 o
   0   2   7      231.14      323.24     10.20 o
   1   2   7      322.30      298.06      9.00 o
   2   2   7      362.77      330.14      7.63 o
   3   2   7       80.97       82.37      4.86 o
   4   2   7        1.93        9.36      3.13 o
   5   2   7       11.04       10.34      2.82 o
   6   2   7        2.21        2.84      3.58 o
   7   2   7        7.38       12.45      2.87 o
   8   2   7        0.83        4.11      3.16 o
   9   2   7       67.58       71.62      5.34 o
  10   2   7      147.71      143.99      4.27 o
  11   2   7      130.03      139.51      5.36 o
  12   2   7       12.40       10.95      3.29 o
  13   2   7       15.53       18.60      3.47 o
  14   2   7        6.32        6.92      3.84 o
  15   2   7        8.88        9.21      3.80 o
 -15   3   7        5.22        4.92      4.25 o
 -14   3   7        4.04        1.75      3.24 o
 -13   3   7        0.61        1.64      3.87 o
 -12   3   7        7.84        6.69      3.32 o
 -11   3   7        5.37        4.44      3.13 o
 -10   3   7       34.53       34.58      3.45 o
  -9   3   7       68.97       58.81      3.72 o
  -8   3   7       65.23       61.05      3.56 o
  -7   3   7       29.13       32.15      3.72 o
  -6   3   7       39.21       32.59      3.37 o
  -5   3   7        0.00        0.81      4.06 o
  -4   3   7        5.19        7.01      4.06 o
  -3   3   7        0.48        0.92      3.40 o
  -2   3   7        2.59        3.50      4.44 o
  -1   3   7        4.97        7.22      3.71 o
   0   3   7       43.85       42.07      4.91 o
   1   3   7      331.77      370.31      9.00 o
   2   3   7      107.38      105.29      7.69 o
   3   3   7        0.97        2.99      4.48 o
   4   3   7       50.88       53.99      3.73 o
   5   3   7       90.77       88.76      4.18 o
   6   3   7       36.77       38.39      3.62 o
   7   3   7        0.07        2.71      3.32 o
   8   3   7       56.96       57.12      3.53 o
   9   3   7        1.41        1.81      3.71 o
  10   3   7      132.24      139.35      4.45 o
  11   3   7       89.52       82.07      3.83 o
  12   3   7       32.23       34.77      4.31 o
  13   3   7        1.79        5.24      3.61 o
  14   3   7        5.06        3.60      3.69 o
 -13   4   7        0.15        3.34      3.64 o
 -12   4   7        2.80        4.23      3.99 o
 -11   4   7        7.67        9.69      3.45 o
 -10   4   7       27.03       27.16      3.68 o
  -9   4   7       11.75       11.96      4.16 o
  -8   4   7       16.19       20.48      3.59 o
  -7   4   7        4.68        5.74      3.56 o
  -6   4   7       74.91       72.11      5.64 o
  -5   4   7      109.82      111.15      4.88 o
  -4   4   7       34.73       28.38      3.77 o
  -3   4   7       20.35       18.45      3.41 o
  -2   4   7      368.58      371.42      8.87 o
  -1   4   7       15.97       17.65      4.78 o
   0   4   7       60.21       48.21      5.18 o
   1   4   7       28.32       30.98      7.26 o
   2   4   7       87.71       93.20      7.64 o
   3   4   7       59.74       61.50      7.37 o
   4   4   7       90.43       92.84      5.75 o
   5   4   7       70.96       82.19      5.24 o
   6   4   7       78.49       66.12      5.46 o
   7   4   7        3.91        7.81      4.76 o
   8   4   7        9.36       11.77      3.83 o
   9   4   7        2.69        5.36      3.63 o
  10   4   7        6.53        8.29      3.68 o
  11   4   7        2.49        2.26      3.80 o
  12   4   7       10.91       13.64      4.52 o
  13   4   7        1.39        2.48      4.35 o
 -11   5   7        0.04        5.91      4.90 o
 -10   5   7       12.02       12.18      5.38 o
  -9   5   7        0.19        0.77      4.94 o
  -8   5   7       10.11       11.68      4.37 o
  -7   5   7        3.27        7.96      4.74 o
  -6   5   7        0.24        5.45      4.56 o
  -5   5   7        2.06        3.51      4.09 o
  -4   5   7        0.55        4.88      4.19 o
  -3   5   7       64.80       65.88      7.58 o
  -2   5   7        0.59        3.80      4.12 o
  -1   5   7        0.01       -1.16      5.13 o
   0   5   7        3.19        3.13      4.15 o
   1   5   7        4.04       12.12      7.13 o
   2   5   7       18.52       15.99      5.44 o
   3   5   7       17.06       21.40      7.26 o
   4   5   7       20.11       15.80      5.08 o
   5   5   7        0.01        3.80      7.41 o
   6   5   7       18.67       18.71      7.67 o
   7   5   7        6.02        4.23      5.55 o
   8   5   7        3.72       10.87      4.59 o
   9   5   7       28.75       30.00      4.81 o
  10   5   7       32.80       29.99      5.78 o
  11   5   7        9.54       10.40      5.79 o
  -8   6   7        1.18       -0.59      4.91 o
  -7   6   7        0.01        0.70      4.31 o
  -6   6   7        1.97        1.93      4.89 o
  -5   6   7       12.44       11.24      5.77 o
  -4   6   7       17.00       15.98      4.88 o
  -3   6   7        2.32        4.27      4.70 o
  -2   6   7        2.36        6.55      5.95 o
  -1   6   7        5.50        4.45      5.93 o
   0   6   7        0.22        1.91      4.69 o
   1   6   7        0.02       -1.75      5.85 o
   2   6   7        5.03       10.60      8.18 o
   3   6   7        1.81        1.27      5.84 o
   4   6   7        0.87        0.11      5.76 o
   5   6   7        5.40       -2.57      8.54 o
   6   6   7        0.69        6.37      8.52 o
   7   6   7        2.44        4.14      6.56 o
   8   6   7        2.88        6.80      8.96 o
 -16   0   8        4.55        7.62      5.49 o
 -15   0   8        8.43       11.33      5.14 o
 -14   0   8        6.14        5.06      5.26 o
 -13   0   8       63.72       64.58      8.12 o
 -12   0   8      159.83      146.89      5.02 o
 -11   0   8      155.55      162.77      4.86 o
 -10   0   8      126.28      106.42      8.71 o
  -9   0   8      750.70      726.97     12.67 o
  -8   0   8      434.05      472.51     19.77 o
  -7   0   8       99.51       95.96      4.65 o
  -6   0   8       12.49       10.15      3.67 o
  -5   0   8       92.68       91.70      5.21 o
  -4   0   8        0.45       14.94      4.83 o
  -3   0   8     1488.33     1267.12     22.57 o
  -2   0   8     1715.96     1492.50     12.26 o
  -1   0   8        7.63       18.39      7.26 o
   0   0   8       86.75       63.11      7.92 o
   1   0   8       94.82      131.09      6.97 o
   2   0   8       27.74       16.29      6.67 o
   3   0   8      168.50      155.01      5.25 o
   4   0   8      224.07      182.74      9.37 o
   5   0   8       44.22       45.37      4.21 o
   6   0   8        7.02        8.43      4.82 o
   7   0   8       12.18        7.20      3.78 o
   8   0   8        5.27        3.82      3.33 o
   9   0   8       14.46       14.67      3.95 o
  10   0   8       66.87       57.88      5.08 o
  11   0   8      173.55      181.40     11.25 o
  12   0   8       44.45       35.65      5.11 o
  13   0   8       93.70       99.61     10.12 o
  14   0   8       19.93        8.41      4.90 o
  15   0   8        1.71        0.35      6.11 o
  16   0   8        6.07        8.81      5.23 o
 -16   1   8       20.63       12.73      4.35 o
 -15   1   8        0.76        2.31      3.20 o
 -14   1   8        2.40        2.94      3.16 o
 -13   1   8        0.30        3.66      3.22 o
 -12   1   8        4.19        5.44      3.19 o
 -11   1   8        0.01        0.36      3.42 o
 -10   1   8       22.64       25.77      3.01 o
  -9   1   8      116.19      115.44      3.67 o
  -8   1   8       15.41       16.59      3.11 o
  -7   1   8        0.04        2.17      2.99 o
  -6   1   8       32.49       35.48      2.93 o
  -5   1   8        5.23        3.26      2.69 o
  -4   1   8       28.63       22.24      3.14 o
  -3   1   8       14.25       10.50      3.11 o
  -2   1   8       90.50       90.59      4.08 o
  -1   1   8      159.83      139.04      6.03 o
   0   1   8      515.45      513.03     15.99 o
   1   1   8      413.17      413.91      6.44 o
   2   1   8       43.32       49.83      4.23 o
   3   1   8      464.54      460.82      9.36 o
   4   1   8        0.00        0.89      3.21 o
   5   1   8       18.75       15.33      3.38 o
   6   1   8       37.45       38.23      2.99 o
   7   1   8       14.43       18.18      3.41 o
   8   1   8      163.72      179.16      3.73 o
   9   1   8        1.64        4.40      3.49 o
  10   1   8      200.50      186.91      6.73 o
  11   1   8        0.18        1.74      3.43 o
  12   1   8        1.52        9.15      3.42 o
  13   1   8        1.19        6.25      3.24 o
  14   1   8        0.52        1.69      3.65 o
  15   1   8        0.06        1.00      3.24 o
  16   1   8        5.64        3.98      4.29 o
 -15   2   8        1.13        5.70      3.71 o
 -14   2   8        3.97        5.23      4.28 o
 -13   2   8        9.79       10.54      3.43 o
 -12   2   8        0.09        3.27      3.44 o
 -11   2   8       34.19       33.56      3.51 o
 -10   2   8       31.10       31.42      3.40 o
  -9   2   8      121.55      125.73      4.04 o
  -8   2   8       84.19       83.29      3.32 o
  -7   2   8        0.44        2.76      3.14 o
  -6   2   8       54.73       62.83      3.21 o
  -5   2   8      182.65      181.84      6.18 o
  -4   2   8       21.63       21.18      4.09 o
  -3   2   8       52.39       53.28      4.47 o
  -2   2   8        0.01        1.92      4.43 o
  -1   2   8      568.90      599.91      9.35 o
   0   2   8     1598.42     1615.90     14.13 o
   1   2   8       17.06       15.65      4.09 o
   2   2   8        0.47       -0.43      4.00 o
   3   2   8      177.53      174.91      4.69 o
   4   2   8       35.87       38.17      3.87 o
   5   2   8       26.90       28.39      3.43 o
   6   2   8      356.89      365.98      6.54 o
   7   2   8      222.09      243.49      4.26 o
   8   2   8      669.14      666.17     12.95 o
   9   2   8      204.85      204.51      5.75 o
  10   2   8       66.34       70.29      3.70 o
  11   2   8        2.59        5.77      3.47 o
  12   2   8       24.02       23.65      3.75 o
  13   2   8        8.75        8.31      3.53 o
  14   2   8        2.96        4.94      3.95 o
  15   2   8        6.68        8.57      4.78 o
 -14   3   8        4.15        4.29      4.09 o
 -13   3   8        2.94        4.74      3.85 o
 -12   3   8        7.11        8.22      3.76 o
 -11   3   8       18.82       21.63      4.01 o
 -10   3   8        5.97        3.94      3.46 o
  -9   3   8       34.48       34.94      3.39 o
  -8   3   8       35.88       35.90      3.58 o
  -7   3   8        0.78       -0.46      3.24 o
  -6   3   8       45.30       44.86      4.59 o
  -5   3   8       24.16       15.09      4.32 o
  -4   3   8      108.06      120.80      4.27 o
  -3   3   8      140.40      146.25      5.19 o
  -2   3   8      154.49      147.57      5.36 o
  -1   3   8      156.05      189.40      4.91 o
   0   3   8       31.23       19.01      4.74 o
   1   3   8       19.49       19.58      4.86 o
   2   3   8        0.08        1.83      4.73 o
   3   3   8       29.62       55.36      7.11 o
   4   3   8       54.52       44.65      6.58 o
   5   3   8        0.38        1.82      3.84 o
   6   3   8      308.49      299.61      7.95 o
   7   3   8       14.46       18.32      3.35 o
   8   3   8      147.37      138.04      4.36 o
   9   3   8        0.60        2.02      3.61 o
  10   3   8        5.68        3.71      3.87 o
  11   3   8        4.67        5.79      3.49 o
  12   3   8       35.06       32.72      3.65 o
  13   3   8       15.75       12.47      3.62 o
  14   3   8        1.58        6.33      4.63 o
 -13   4   8        2.48        2.54      4.70 o
 -12   4   8        0.36       -1.67      4.04 o
 -11   4   8        8.63       11.03      4.32 o
 -10   4   8       12.17       11.18      3.79 o
  -9   4   8        9.67        9.55      4.17 o
  -8   4   8       19.42       17.93      4.55 o
  -7   4   8       70.69       72.35      4.21 o
  -6   4   8      115.20      111.21      6.06 o
  -5   4   8       50.02       46.23      3.90 o
  -4   4   8        4.18        3.61      4.45 o
  -3   4   8      162.98      158.63      4.35 o
  -2   4   8      341.25      354.87     11.19 o
  -1   4   8      306.99      307.12      5.98 o
   0   4   8        4.15        4.95      4.90 o
   1   4   8       33.78       34.12      7.11 o
   2   4   8        1.88        1.85      6.94 o
   3   4   8       36.42       41.64      7.11 o
   4   4   8       11.71       18.07      7.09 o
   5   4   8        6.80       10.45      4.13 o
   6   4   8       66.38       64.62      5.53 o
   7   4   8       63.18       69.92      4.64 o
   8   4   8       17.14       14.64      3.92 o
   9   4   8       37.42       37.89      4.06 o
  10   4   8        0.39        1.25      3.58 o
  11   4   8        2.76        3.76      4.45 o
  12   4   8        2.68        1.17      4.31 o
  13   4   8        0.01        2.40      4.79 o
 -11   5   8        0.01        1.61      5.54 o
 -10   5   8        0.36        3.71      5.32 o
  -9   5   8        3.42        2.96      4.08 o
  -8   5   8        0.78        3.69      4.89 o
  -7   5   8       11.97       12.49      5.04 o
  -6   5   8       19.30       19.70      5.36 o
  -5   5   8       19.32       20.33      3.77 o
  -4   5   8       10.51       12.93      4.21 o
  -3   5   8        9.89       11.75      4.85 o
  -2   5   8        0.30        3.33      5.37 o
  -1   5   8       15.65       17.36      5.27 o
   0   5   8       12.84       11.63      4.26 o
   1   5   8        5.69        6.33      7.28 o
   2   5   8        0.04       -0.93      4.93 o
   3   5   8       10.79       11.81      7.52 o
   4   5   8       46.22       45.04      7.75 o
   5   5   8        0.24        4.52      5.50 o
   6   5   8        1.41        4.54      5.29 o
   7   5   8        6.01        3.32      5.66 o
   8   5   8        8.10       10.83      4.93 o
   9   5   8        4.25        2.61      4.88 o
  10   5   8        0.73       -0.58      5.83 o
  -7   6   8        4.33        4.32      5.13 o
  -6   6   8        4.38        3.59      4.83 o
  -5   6   8        3.17        3.24      4.69 o
  -4   6   8        1.13        0.65      5.47 o
  -3   6   8        3.74        7.40      4.92 o
  -2   6   8        5.79       -0.12      4.71 o
  -1   6   8        5.79        7.52      6.15 o
   0   6   8        0.46        1.33      5.87 o
   1   6   8        0.89       -1.38      4.68 o
   2   6   8        2.04        2.88      4.24 o
   3   6   8        6.09       11.77      5.92 o
   4   6   8        0.23       -0.72      9.07 o
   5   6   8        0.03        0.28      8.92 o
   6   6   8        3.36        5.84      6.73 o
   7   6   8        0.76        2.66      8.96 o
 -15   1   9        1.59        5.26      4.11 o
 -14   1   9        5.95        7.91      3.50 o
 -13   1   9        0.74       -0.56      3.57 o
 -12   1   9        2.56        2.24      3.54 o
 -11   1   9      195.50      180.84      7.62 o
 -10   1   9       40.55       35.45      3.11 o
  -9   1   9        0.87        3.34      2.89 o
  -8   1   9       71.27       79.43      3.82 o
  -7   1   9        0.30        2.08      2.54 o
  -6   1   9        3.12        8.94      2.61 o
  -5   1   9       67.36       62.77      3.39 o
  -4   1   9      170.70      149.23      3.68 o
  -3   1   9      131.06      162.85      4.92 o
  -2   1   9      330.63      348.33      5.54 o
  -1   1   9      170.21      147.34      5.82 o
   0   1   9      215.11      285.94      5.53 o
   1   1   9        2.11        1.67      3.16 o
   2   1   9        3.65        9.92      4.45 o
   3   1   9      345.81      362.79      7.14 o
   4   1   9        0.34        2.97      2.92 o
   5   1   9       46.58       48.18      3.55 o
   6   1   9      134.16      133.70      3.53 o
   7   1   9       39.32       42.11      3.65 o
   8   1   9        2.12        1.86      3.10 o
   9   1   9       57.03       58.78      3.83 o
  10   1   9       13.03       14.10      2.96 o
  11   1   9       77.04       70.15      3.98 o
  12   1   9        8.45        9.51      3.87 o
  13   1   9        2.89        9.01      4.00 o
  14   1   9        0.10        2.42      3.72 o
  15   1   9       18.69       19.43      4.11 o
 -15   2   9        3.07        2.51      3.87 o
 -14   2   9        4.74        4.91      3.62 o
 -13   2   9        2.28        3.15      3.15 o
 -12   2   9        0.33        2.75      2.97 o
 -11   2   9       20.48       20.81      4.49 o
 -10   2   9        1.84        0.56      3.69 o
  -9   2   9        9.19        9.80      2.81 o
  -8   2   9      112.96      109.80      3.78 o
  -7   2   9      158.28      160.91      3.67 o
  -6   2   9       79.00       84.59      3.92 o
  -5   2   9        1.31        1.53      2.82 o
  -4   2   9        2.43        0.22      3.61 o
  -3   2   9       69.42       58.98      4.50 o
  -2   2   9      200.20      238.63      5.12 o
  -1   2   9       58.20       48.42      7.82 o
   0   2   9      310.91      289.05      5.93 o
   1   2   9      204.35      162.07      7.03 o
   2   2   9        2.97        0.67      4.44 o
   3   2   9       52.42       45.71      4.10 o
   4   2   9       42.15       44.89      4.39 o
   5   2   9       25.86       20.07      3.17 o
   6   2   9        1.41        0.45      2.79 o
   7   2   9      674.23      667.65      8.70 o
   8   2   9       95.16       96.31      3.66 o
   9   2   9      202.83      206.86      6.39 o
  10   2   9       27.49       27.49      3.20 o
  11   2   9        1.47        3.23      3.19 o
  12   2   9        1.42        3.69      3.50 o
  13   2   9        1.06        3.86      3.45 o
  14   2   9        0.01       -1.22      3.94 o
  15   2   9        3.44        6.57      3.85 o
 -14   3   9        2.97        4.29      4.18 o
 -13   3   9       19.48       14.89      3.66 o
 -12   3   9        9.32       12.12      3.82 o
 -11   3   9        9.33        4.63      3.62 o
 -10   3   9       51.22       47.36      3.77 o
  -9   3   9       35.61       36.89      3.57 o
  -8   3   9        1.69        0.39      3.06 o
  -7   3   9      183.95      176.95      5.20 o
  -6   3   9      470.10      495.52     14.67 o
  -5   3   9      451.40      428.73      7.28 o
  -4   3   9      132.49      131.39      5.30 o
  -3   3   9        1.94        1.90      3.48 o
  -2   3   9      132.62      124.51      4.88 o
  -1   3   9      546.86      529.36     13.37 o
   0   3   9        2.76        4.27      5.12 o
   1   3   9      220.17      237.26      8.51 o
   2   3   9       56.43       65.22      7.33 o
   3   3   9        4.07        7.07      4.88 o
   4   3   9        7.32        9.64      7.07 o
   5   3   9        4.58        9.68      3.97 o
   6   3   9      163.01      155.61      4.79 o
   7   3   9       62.57       68.34      4.14 o
   8   3   9        3.08        2.05      3.27 o
   9   3   9       25.25       28.31      3.29 o
  10   3   9       17.97       18.25      3.32 o
  11   3   9        1.57        3.61      3.76 o
  12   3   9        2.64        4.12      4.25 o
  13   3   9       15.89       19.68      4.15 o
  14   3   9        3.53        4.15      4.09 o
 -12   4   9        0.17        0.95      4.14 o
 -11   4   9        5.18        3.78      3.73 o
 -10   4   9        0.32        1.17      4.16 o
  -9   4   9        0.00       -0.07      4.96 o
  -8   4   9       10.19       10.18      4.66 o
  -7   4   9        7.33        6.92      4.07 o
  -6   4   9        0.13        3.14      4.44 o
  -5   4   9        3.54        4.20      4.45 o
  -4   4   9       15.88       15.49      4.36 o
  -3   4   9        0.47        0.49      3.46 o
  -2   4   9       19.38       17.72      3.81 o
  -1   4   9       19.09       16.41      5.01 o
   0   4   9        3.65        5.11      4.00 o
   1   4   9       44.79       44.93      5.24 o
   2   4   9      227.90      206.37      6.77 o
   3   4   9      112.07      105.50      7.90 o
   4   4   9       24.83       29.73      7.31 o
   5   4   9        0.15       -4.16      5.24 o
   6   4   9       32.65       34.40      5.58 o
   7   4   9       14.85       11.12      3.73 o
   8   4   9        0.43        5.03      4.17 o
   9   4   9       14.44        9.10      3.71 o
  10   4   9        9.89       14.20      4.67 o
  11   4   9        5.18        5.48      4.04 o
  12   4   9        0.43        3.88      5.07 o
 -10   5   9       17.98       18.76      5.68 o
  -9   5   9        8.14       10.01      4.42 o
  -8   5   9        0.25        2.26      5.04 o
  -7   5   9        0.64        1.94      4.90 o
  -6   5   9        5.53        7.03      4.10 o
  -5   5   9        0.06        2.09      4.06 o
  -4   5   9        9.03        7.58      4.33 o
  -3   5   9       61.02       64.37      5.42 o
  -2   5   9       18.01       23.30      4.71 o
  -1   5   9        7.86        8.75      5.15 o
   0   5   9        0.08        3.69      5.31 o
   1   5   9        6.32        6.40      4.30 o
   2   5   9       12.81       14.50      5.50 o
   3   5   9        0.01       -3.02      7.88 o
   4   5   9       15.83       12.44      7.52 o
   5   5   9       21.25       25.50      7.48 o
   6   5   9        5.23        6.73      7.75 o
   7   5   9        0.35        8.32      8.26 o
   8   5   9       10.55        6.84      4.53 o
   9   5   9       34.20       27.42      4.65 o
  10   5   9        3.37        6.79      5.24 o
  -6   6   9        0.69        4.83      5.31 o
  -5   6   9        0.05        2.60      5.52 o
  -4   6   9        0.40       -0.73      4.98 o
  -3   6   9        2.35        0.20      5.18 o
  -2   6   9        0.21        0.13      6.03 o
  -1   6   9        4.80        6.06      6.91 o
   0   6   9        0.05        6.78      5.93 o
   1   6   9        3.53        5.58      5.89 o
   2   6   9        6.52        6.95      4.34 o
   3   6   9        4.73        2.36      5.93 o
   4   6   9       12.96       13.63      8.56 o
   5   6   9        8.72        0.26      5.61 o
   6   6   9        2.02       -2.89      9.03 o
 -15   0  10        1.27        1.29      9.06 o
 -14   0  10        0.00       14.11      6.07 o
 -13   0  10        2.01        3.89      4.80 o
 -12   0  10        1.72        1.74      4.49 o
 -11   0  10       41.47       40.98      5.80 o
 -10   0  10      103.33      105.55      5.71 o
  -9   0  10      238.89      240.62      6.41 o
  -8   0  10        1.11        1.98      4.17 o
  -7   0  10        1.63       -1.93      3.88 o
  -6   0  10        5.27        9.61      3.41 o
  -5   0  10       13.52       10.40      4.46 o
  -4   0  10       16.20       19.17      4.06 o
  -3   0  10       52.34       34.04      5.15 o
  -2   0  10      560.39      655.08     11.17 o
  -1   0  10        0.44        9.87      6.54 o
   0   0  10      536.87      520.95     11.42 o
   1   0  10      708.40      641.25     12.27 o
   2   0  10       48.38       79.27      7.43 o
   3   0  10       90.79      108.88      8.01 o
   4   0  10      433.82      424.77      8.80 o
   5   0  10      251.71      273.57      8.22 o
   6   0  10        2.52        4.21      3.74 o
   7   0  10       60.78       65.31      4.77 o
   8   0  10      113.78      121.71      5.69 o
   9   0  10      527.56      499.99     15.03 o
  10   0  10       59.02       65.61      5.42 o
  11   0  10        1.14        8.33      5.08 o
  12   0  10       14.17       18.56      5.72 o
  13   0  10       13.71       16.55      5.62 o
  14   0  10        0.81       -2.67      4.79 o
  15   0  10        2.72        7.78      4.27 o
 -15   1  10        0.30        0.23      4.07 o
 -14   1  10        2.57        2.49      3.59 o
 -13   1  10       14.61       14.16      3.74 o
 -12   1  10       10.74       11.48      2.99 o
 -11   1  10       36.00       38.23      3.69 o
 -10   1  10       64.80       60.40      3.32 o
  -9   1  10       27.77       27.42      3.12 o
  -8   1  10        2.13        4.97      3.57 o
  -7   1  10        8.79       11.32      2.58 o
  -6   1  10        6.76        7.22      2.60 o
  -5   1  10        6.79        9.73      2.73 o
  -4   1  10       39.13       39.18      3.28 o
  -3   1  10      584.59      643.05     13.07 o
  -2   1  10       29.36       35.11      4.04 o
  -1   1  10        5.12        7.98      4.79 o
   0   1  10        0.24        1.97      2.84 o
   1   1  10       33.57       31.92      3.93 o
   2   1  10      150.90      155.05      5.19 o
   3   1  10      172.79      177.00      5.80 o
   4   1  10        3.23        5.62      3.27 o
   5   1  10      596.53      586.35     12.73 o
   6   1  10      293.80      277.85      5.90 o
   7   1  10        1.82        4.33      3.06 o
   8   1  10       59.47       59.81      3.85 o
   9   1  10      422.94      399.74      4.44 o
  10   1  10      245.26      223.53      4.10 o
  11   1  10        0.54        2.83      3.35 o
  12   1  10       10.04       15.09      3.59 o
  13   1  10       19.72       18.92      3.88 o
  14   1  10        0.43       -0.68      3.89 o
  15   1  10        4.44        5.28      3.83 o
 -14   2  10        2.20        3.54      4.07 o
 -13   2  10        1.70        8.97      3.78 o
 -12   2  10       12.00       10.03      3.37 o
 -11   2  10        4.23        4.15      3.24 o
 -10   2  10        0.15        4.52      3.33 o
  -9   2  10       19.64       16.06      3.52 o
  -8   2  10       83.70       90.09      3.99 o
  -7   2  10       46.58       46.35      3.37 o
  -6   2  10        3.84        7.19      3.16 o
  -5   2  10        2.83        1.33      4.09 o
  -4   2  10        0.17        1.11      3.47 o
  -3   2  10        0.26        1.61      3.55 o
  -2   2  10        0.03        0.95      4.00 o
  -1   2  10       73.34       83.54      6.15 o
   0   2  10       98.14      118.55      4.40 o
   1   2  10      517.41      521.97     11.90 o
   2   2  10        1.41        0.87      4.31 o
   3   2  10        1.37        3.10      4.40 o
   4   2  10       16.33       14.72      5.04 o
   5   2  10       97.72       92.85      3.80 o
   6   2  10        2.10        1.96      2.86 o
   7   2  10       62.11       52.99      3.13 o
   8   2  10       25.56       24.02      3.06 o
   9   2  10       33.23       34.05      3.45 o
  10   2  10       52.36       55.89      4.12 o
  11   2  10       13.19       11.28      3.64 o
  12   2  10        2.21        3.64      4.11 o
  13   2  10        8.10       10.18      3.91 o
  14   2  10        4.03        4.00      3.79 o
 -13   3  10        2.49        6.31      4.60 o
 -12   3  10       29.51       23.18      4.00 o
 -11   3  10        6.97        8.85      3.18 o
 -10   3  10       21.40       18.55      3.07 o
  -9   3  10       43.87       40.57      3.37 o
  -8   3  10        0.63        3.62      3.85 o
  -7   3  10       47.35       46.89      4.07 o
  -6   3  10      215.60      212.85      4.87 o
  -5   3  10      134.15      135.78      6.50 o
  -4   3  10        0.03        0.74      4.16 o
  -3   3  10       60.61       57.22      4.37 o
  -2   3  10       19.55       19.60      3.46 o
  -1   3  10      272.11      248.09     10.12 o
   0   3  10        5.65        2.94      4.21 o
   1   3  10      119.28      121.45      7.90 o
   2   3  10       32.57       30.41      5.41 o
   3   3  10       10.94       13.31      4.91 o
   4   3  10       58.50       48.46      7.16 o
   5   3  10       82.00       98.50      5.25 o
   6   3  10      126.63      119.79      9.68 o
   7   3  10        3.20        4.11      3.26 o
   8   3  10       25.78       27.88      4.07 o
   9   3  10        8.09        6.44      4.01 o
  10   3  10       30.05       31.97      4.49 o
  11   3  10       33.07       29.52      3.98 o
  12   3  10        6.55        5.06      3.85 o
  13   3  10        4.57        4.60      4.15 o
 -12   4  10        1.56       -1.15      3.83 o
 -11   4  10        4.65        2.87      5.22 o
 -10   4  10        5.43        6.30      5.25 o
  -9   4  10       38.92       41.55      5.07 o
  -8   4  10       11.13        9.55      3.70 o
  -7   4  10        0.46        2.61      4.57 o
  -6   4  10        0.02        1.14      4.13 o
  -5   4  10        2.58        5.82      4.00 o
  -4   4  10        6.23        4.66      5.07 o
  -3   4  10        1.04        1.57      3.46 o
  -2   4  10      124.36      111.77      5.06 o
  -1   4  10       85.90       86.56      5.45 o
   0   4  10       41.65       40.01      4.47 o
   1   4  10        5.53        4.76      7.07 o
   2   4  10      150.40      134.85      8.13 o
   3   4  10      126.61      127.75      6.56 o
   4   4  10      127.51      121.89      8.20 o
   5   4  10        8.75       16.14      5.42 o
   6   4  10        9.57        7.56      7.73 o
   7   4  10       21.72       20.01      4.49 o
   8   4  10        1.66        2.16      5.72 o
   9   4  10        0.93        0.86      4.80 o
  10   4  10       10.11        9.15      4.77 o
  11   4  10       35.99       36.55      4.21 o
  12   4  10        0.01        0.38      4.49 o
  -9   5  10        8.26       10.75      5.57 o
  -8   5  10        0.76        0.92      4.49 o
  -7   5  10        2.77        5.10      5.08 o
  -6   5  10       16.19       14.69      5.21 o
  -5   5  10       12.35       11.55      3.63 o
  -4   5  10        1.78        1.97      3.98 o
  -3   5  10        4.43        2.58      4.45 o
  -2   5  10        1.36        7.78      5.38 o
  -1   5  10        2.82        4.45      4.39 o
   0   5  10        5.90        9.47      5.41 o
   1   5  10        0.84        2.26      5.40 o
   2   5  10        2.09        1.95      7.58 o
   3   5  10       45.04       57.00      7.73 o
   4   5  10       24.97       19.90      7.77 o
   5   5  10        6.56        5.52      8.22 o
   6   5  10        1.79        3.08      8.34 o
   7   5  10        1.68       -3.23      8.62 o
   8   5  10        0.94       -0.32      6.14 o
   9   5  10        3.56        5.06      5.26 o
  -5   6  10        0.78        1.42      4.89 o
  -4   6  10        0.06        1.17      6.13 o
  -3   6  10        0.14       -2.60      6.28 o
  -2   6  10        5.42        4.10      5.02 o
  -1   6  10        6.93       10.20      6.28 o
   0   6  10        0.37       -0.48      5.09 o
   1   6  10        7.24       11.72      6.62 o
   2   6  10        1.10       -5.56      6.37 o
   3   6  10        4.52        2.00      6.33 o
   4   6  10        1.19        7.92      8.86 o
   5   6  10        4.64        8.92      6.54 o
 -15   1  11        1.53        1.94      3.87 o
 -14   1  11        8.67       10.12      3.58 o
 -13   1  11        8.00        8.97      4.22 o
 -12   1  11       10.10        8.96      3.06 o
 -11   1  11       62.18       61.85      3.40 o
 -10   1  11        0.85        0.07      3.41 o
  -9   1  11       12.38       10.01      3.03 o
  -8   1  11        0.03       -0.35      3.12 o
  -7   1  11        2.42        3.80      3.17 o
  -6   1  11        2.14        2.68      2.95 o
  -5   1  11       53.38       53.89      3.19 o
  -4   1  11      158.68      201.94      4.74 o
  -3   1  11      254.22      247.97      6.74 o
  -2   1  11       86.32       78.46      4.72 o
  -1   1  11       13.37       10.37      4.79 o
   0   1  11        1.74        1.13      2.66 o
   1   1  11       74.46       88.89      3.99 o
   2   1  11        0.63        0.80      3.32 o
   3   1  11      103.45      107.55      4.74 o
   4   1  11      231.68      216.51      6.11 o
   5   1  11      181.54      215.72      7.44 o
   6   1  11        3.44        3.61      2.99 o
   7   1  11        8.15       10.31      3.09 o
   8   1  11      396.13      399.25      6.26 o
   9   1  11        9.44       10.00      3.39 o
  10   1  11        0.42        1.03      3.19 o
  11   1  11        2.57        4.11      3.14 o
  12   1  11       11.52        7.62      3.53 o
  13   1  11        6.19        6.61      3.75 o
  14   1  11        2.40        5.70      3.65 o
  15   1  11        3.85        3.91      4.22 o
 -14   2  11        0.06        0.48      4.04 o
 -13   2  11        1.59        4.38      4.32 o
 -12   2  11        3.80        6.52      4.10 o
 -11   2  11        0.06        1.46      3.30 o
 -10   2  11        0.00        1.08      2.91 o
  -9   2  11        0.24        1.73      3.21 o
  -8   2  11        0.47        3.87      3.40 o
  -7   2  11       30.59       29.03      3.07 o
  -6   2  11       34.65       41.06      3.70 o
  -5   2  11      113.96       97.96      4.29 o
  -4   2  11       26.45       29.91      3.71 o
  -3   2  11        9.74        7.93      3.48 o
  -2   2  11        2.83        4.32      4.87 o
  -1   2  11       22.24       20.50      4.19 o
   0   2  11      164.99      154.39      3.98 o
   1   2  11       10.30       12.35      3.51 o
   2   2  11       48.62       64.49      4.22 o
   3   2  11       49.18       45.09      4.23 o
   4   2  11       34.12       43.62      4.32 o
   5   2  11       75.23       78.89      4.14 o
   6   2  11      123.48      118.68      3.57 o
   7   2  11        1.11        4.88      2.87 o
   8   2  11        8.38       12.16      3.78 o
   9   2  11        1.55        2.54      3.06 o
  10   2  11       12.68       16.68      3.51 o
  11   2  11       21.81       24.01      4.01 o
  12   2  11        6.37        7.60      3.84 o
  13   2  11        0.20       -0.88      3.68 o
  14   2  11        3.41        7.12      4.83 o
 -13   3  11        7.07        4.20      3.90 o
 -12   3  11       10.11        9.80      3.36 o
 -11   3  11       23.38       24.53      3.61 o
 -10   3  11       30.91       26.35      3.53 o
  -9   3  11       19.54       18.66      3.28 o
  -8   3  11        3.27        7.38      4.06 o
  -7   3  11       91.15       83.00      4.52 o
  -6   3  11       31.58       30.85      4.48 o
  -5   3  11        3.72        7.86      4.27 o
  -4   3  11        9.71        9.38      4.15 o
  -3   3  11      125.36      123.56      5.22 o
  -2   3  11      312.30      318.23      7.05 o
  -1   3  11      561.28      583.44     17.85 o
   0   3  11        0.86        0.32      3.94 o
   1   3  11       78.30       81.55      7.28 o
   2   3  11       17.63       25.14      7.05 o
   3   3  11       27.59       13.55      6.75 o
   4   3  11        6.59        1.68      4.57 o
   5   3  11        2.25        3.02      7.13 o
   6   3  11       36.81       36.32      4.84 o
   7   3  11        8.41        7.91      3.51 o
   8   3  11       35.68       37.52      4.09 o
   9   3  11        0.22        4.79      3.61 o
  10   3  11        3.08        3.07      3.77 o
  11   3  11        7.12        6.28      4.67 o
  12   3  11        3.78        4.98      4.13 o
  13   3  11        5.59        6.76      4.62 o
 -11   4  11       22.44       19.77      5.53 o
 -10   4  11        3.52        3.31      4.53 o
  -9   4  11       28.25       30.59      5.07 o
  -8   4  11        0.56        5.56      4.76 o
  -7   4  11       10.12        9.86      4.06 o
  -6   4  11        1.64        1.93      4.52 o
  -5   4  11       19.65       17.31      4.12 o
  -4   4  11       81.14       79.66      5.28 o
  -3   4  11       15.01       12.12      4.25 o
  -2   4  11       79.02       74.14      6.64 o
  -1   4  11        0.02       -4.12      5.25 o
   0   4  11        0.16        6.20      4.30 o
   1   4  11        3.57        9.09      7.41 o
   2   4  11        0.21       -1.89      5.42 o
   3   4  11        4.19        9.37      7.56 o
   4   4  11        1.54        0.49      5.22 o
   5   4  11        0.07        1.57      7.43 o
   6   4  11        1.15        3.06      7.35 o
   7   4  11        0.00        5.06      4.56 o
   8   4  11       28.40       28.14      5.87 o
   9   4  11        7.07        7.59      5.97 o
  10   4  11       12.64       11.83      4.45 o
  11   4  11       22.53       20.65      4.71 o
  -9   5  11       16.61       21.97      7.24 o
  -8   5  11        0.24        0.00      5.31 o
  -7   5  11        0.28        4.32      5.54 o
  -6   5  11        0.02       -1.29      4.37 o
  -5   5  11        2.19        5.24      4.53 o
  -4   5  11        6.69        7.30      4.79 o
  -3   5  11        0.52        1.21      3.88 o
  -2   5  11        1.38        3.36      5.51 o
  -1   5  11        0.00       -0.61      5.36 o
   0   5  11        6.57        5.00      5.41 o
   1   5  11       24.46       20.47      4.57 o
   2   5  11       40.82       20.70      5.73 o
   3   5  11       31.31       33.76      6.10 o
   4   5  11        1.48        4.10      6.03 o
   5   5  11        7.33        6.65      5.99 o
   6   5  11        3.23        7.92      8.47 o
   7   5  11        0.00        3.19      8.41 o
   8   5  11        0.34       -3.59      6.35 o
   9   5  11        4.70        9.98      9.17 o
  -4   6  11        2.07        4.98      6.59 o
  -3   6  11        1.05        3.08      6.41 o
  -2   6  11        8.01        6.37      5.05 o
  -1   6  11        0.16        2.60      6.25 o
   0   6  11        6.49        5.22      4.96 o
   1   6  11        0.02        7.20      6.31 o
   2   6  11        2.33        8.31      6.87 o
   3   6  11        0.04        0.19      8.86 o
   4   6  11        0.12       -0.53      6.35 o
 -14   0  12        4.67        7.06      6.47 o
 -13   0  12        3.20       10.36      4.93 o
 -12   0  12        4.48        7.25      5.69 o
 -11   0  12      205.95      203.29      6.59 o
 -10   0  12        6.85        4.79      4.52 o
  -9   0  12        2.34        6.48      4.66 o
  -8   0  12       17.31       16.12      4.32 o
  -7   0  12      107.30      112.43      7.34 o
  -6   0  12       98.70      124.76      5.72 o
  -5   0  12       37.75       19.24      4.10 o
  -4   0  12      943.27      887.67     55.77 o
  -3   0  12      135.51      173.71      8.01 o
  -2   0  12       92.71       98.64      7.69 o
  -1   0  12       23.54       21.47      6.88 o
   0   0  12       38.21       65.51      5.07 o
   1   0  12      386.24      348.92      6.74 o
   2   0  12      521.05      531.53     11.02 o
   3   0  12        7.47       10.94      6.48 o
   4   0  12       95.24      118.47      7.77 o
   5   0  12      459.60      451.49     16.51 o
   6   0  12      207.02      206.13      5.55 o
   7   0  12       46.96       41.03      4.51 o
   8   0  12      374.19      389.44      7.99 o
   9   0  12      277.77      263.06     11.17 o
  10   0  12       91.05       91.69      6.25 o
  11   0  12       58.67       62.40      5.03 o
  12   0  12       21.71       26.67      5.71 o
  13   0  12        3.01        6.16      5.25 o
  14   0  12        4.30        8.59      5.50 o
 -14   1  12        0.35        1.90      4.55 o
 -13   1  12        1.16        4.23      3.80 o
 -12   1  12        8.67       16.77      3.39 o
 -11   1  12        0.04        0.06      3.85 o
 -10   1  12       77.44       84.72      3.28 o
  -9   1  12       11.53        9.91      2.87 o
  -8   1  12       53.80       56.44      3.25 o
  -7   1  12        0.16       -2.55      3.44 o
  -6   1  12        3.69        4.34      3.09 o
  -5   1  12       14.28       13.21      3.12 o
  -4   1  12        3.65        5.41      4.08 o
  -3   1  12       91.94       90.41      4.68 o
  -2   1  12       30.44       29.78      5.04 o
  -1   1  12        4.40        4.79      4.93 o
   0   1  12        1.58        3.70      2.92 o
   1   1  12      161.26      150.28      4.87 o
   2   1  12        2.40        5.69      3.94 o
   3   1  12        6.71        6.93      3.95 o
   4   1  12        4.97        5.73      4.80 o
   5   1  12       73.18       63.06      3.75 o
   6   1  12      118.01      125.14      3.53 o
   7   1  12      182.73      168.68      5.85 o
   8   1  12        2.69        6.70      3.53 o
   9   1  12       51.07       52.86      3.54 o
  10   1  12        0.46        5.61      3.44 o
  11   1  12        0.19        2.08      3.46 o
  12   1  12        0.67        3.02      3.54 o
  13   1  12        6.66        7.98      3.62 o
  14   1  12       11.73       10.93      4.23 o
 -14   2  12        0.39        2.43      4.22 o
 -13   2  12        1.51        1.79      3.95 o
 -12   2  12        5.99        7.77      3.48 o
 -11   2  12        6.20        7.94      3.43 o
 -10   2  12       41.46       39.21      3.74 o
  -9   2  12       47.45       47.51      4.12 o
  -8   2  12        2.61        3.29      3.23 o
  -7   2  12      173.94      176.89      4.19 o
  -6   2  12      158.86      152.07      4.95 o
  -5   2  12       26.14       32.27      3.75 o
  -4   2  12        7.49        6.80      3.34 o
  -3   2  12       15.45       21.85      4.36 o
  -2   2  12       13.34       15.91      5.22 o
  -1   2  12        6.31        6.91      3.35 o
   0   2  12      196.79      193.70      4.32 o
   1   2  12        1.13        0.33      4.44 o
   2   2  12       38.43       46.03      4.65 o
   3   2  12        3.51        1.64      3.55 o
   4   2  12       61.84       66.40      4.70 o
   5   2  12       31.53       29.72      4.23 o
   6   2  12       65.68       62.97      3.47 o
   7   2  12        0.96        1.57      3.04 o
   8   2  12       44.06       51.18      4.83 o
   9   2  12       30.56       32.43      3.36 o
  10   2  12       11.46        9.20      3.50 o
  11   2  12        5.35        6.46      4.20 o
  12   2  12        0.66        4.95      3.64 o
  13   2  12        0.66        1.86      3.30 o
  14   2  12        4.52        4.07      4.68 o
 -12   3  12        0.09        3.63      3.75 o
 -11   3  12        5.12        7.90      4.41 o
 -10   3  12        0.20        1.88      3.62 o
  -9   3  12       13.56       11.36      4.91 o
  -8   3  12       33.35       33.18      4.80 o
  -7   3  12        1.02        2.07      4.00 o
  -6   3  12        7.66        5.76      4.51 o
  -5   3  12        5.02        3.51      4.44 o
  -4   3  12        7.34       10.36      3.72 o
  -3   3  12        5.89        7.05      3.78 o
  -2   3  12        3.87        9.60      3.80 o
  -1   3  12        6.83        6.28      3.13 o
   0   3  12        1.91        3.37      3.75 o
   1   3  12       45.92       54.00      7.18 o
   2   3  12       74.49       56.47      7.22 o
   3   3  12       43.82       41.13      7.28 o
   4   3  12        0.62       -5.80      7.26 o
   5   3  12       29.25       20.98      5.42 o
   6   3  12        1.57        4.57      5.61 o
   7   3  12       66.71       69.97      5.20 o
   8   3  12       34.64       35.70      4.14 o
   9   3  12        0.42        6.17      4.46 o
  10   3  12        1.58        4.21      4.47 o
  11   3  12        1.78        4.35      3.80 o
  12   3  12        1.67        0.75      3.81 o
 -11   4  12        0.10        3.72      4.79 o
 -10   4  12        0.05       -1.77      4.67 o
  -9   4  12        4.38        3.82      4.50 o
  -8   4  12        2.58        4.57      4.30 o
  -7   4  12        1.15        1.53      4.10 o
  -6   4  12        0.21        2.36      4.98 o
  -5   4  12       20.24       14.78      4.14 o
  -4   4  12       12.39       13.29      5.22 o
  -3   4  12        1.31        3.38      4.11 o
  -2   4  12      109.29      124.23      5.18 o
  -1   4  12       32.75       27.13      4.01 o
   0   4  12        2.74        7.32      5.29 o
   1   4  12       91.76      101.79      5.70 o
   2   4  12       51.14       48.55      5.80 o
   3   4  12        2.30        1.46      5.14 o
   4   4  12       17.93       12.70      7.62 o
   5   4  12       27.87       21.28      7.54 o
   6   4  12       16.04        6.88      5.75 o
   7   4  12        6.89        6.05      5.93 o
   8   4  12        9.75        7.43      4.08 o
   9   4  12        5.71        6.87      4.86 o
  10   4  12       54.06       50.63      7.35 o
  11   4  12       12.75       12.45      4.80 o
  -8   5  12        9.54        8.92      4.92 o
  -7   5  12        8.50        7.08      4.72 o
  -6   5  12        3.00        1.85      4.08 o
  -5   5  12        0.20       -1.64      4.06 o
  -4   5  12        4.43        4.99      6.07 o
  -3   5  12        3.24        4.23      5.69 o
  -2   5  12        3.05        2.24      4.84 o
  -1   5  12       12.25        7.07      5.86 o
   0   5  12       16.14        8.76      5.59 o
   1   5  12        9.13        5.88      4.64 o
   2   5  12        1.57        0.84      4.23 o
   3   5  12        4.99        6.46      8.11 o
   4   5  12        1.35        0.87      8.24 o
   5   5  12        0.22        6.05      8.47 o
   6   5  12        0.08       -1.80      5.99 o
   7   5  12        0.80        4.27      9.19 o
   8   5  12        5.82        6.50      9.49 o
  -2   6  12        1.30        0.24      4.49 o
  -1   6  12        7.16        7.35      6.54 o
   0   6  12       19.32       14.66      6.31 o
   1   6  12       15.70       10.23      4.87 o
   2   6  12        9.51        5.09      6.44 o
 -14   1  13        0.59        1.36      3.78 o
 -13   1  13        0.29        3.51      4.37 o
 -12   1  13       20.81       16.36      3.48 o
 -11   1  13       16.77       17.50      3.76 o
 -10   1  13        2.56        2.60      3.18 o
  -9   1  13       19.38       18.00      3.45 o
  -8   1  13        6.96        5.67      3.44 o
  -7   1  13       20.89       15.43      3.09 o
  -6   1  13        0.63        4.26      3.63 o
  -5   1  13        1.12        2.96      4.16 o
  -4   1  13        2.59        5.87      4.10 o
  -3   1  13        8.31        6.98      4.06 o
  -2   1  13       13.81       24.56      5.03 o
  -1   1  13       42.78       55.31      4.40 o
   0   1  13       55.40       51.46      3.28 o
   1   1  13       52.03       48.11      3.37 o
   2   1  13      123.22      117.00      4.58 o
   3   1  13       11.35       17.70      4.04 o
   4   1  13       11.47        9.46      3.97 o
   5   1  13       54.62       50.23      5.41 o
   6   1  13       78.10       81.33      4.38 o
   7   1  13       65.72       68.05      3.46 o
   8   1  13      146.60      129.66      3.80 o
   9   1  13       37.26       33.84      3.44 o
  10   1  13        2.43        2.34      3.50 o
  11   1  13        0.10        5.25      3.55 o
  12   1  13        1.07        2.28      3.83 o
  13   1  13        5.84        8.48      4.00 o
  14   1  13        0.01        1.92      3.81 o
 -13   2  13        4.33        5.64      3.74 o
 -12   2  13       15.35       10.39      3.14 o
 -11   2  13       10.88        8.09      3.80 o
 -10   2  13        4.09        6.27      4.11 o
  -9   2  13        7.07        7.42      3.29 o
  -8   2  13       81.96       81.99      8.36 o
  -7   2  13      169.98      179.06      5.48 o
  -6   2  13       87.52       78.35      4.09 o
  -5   2  13        8.51       12.97      3.82 o
  -4   2  13        8.11       14.30      4.24 o
  -3   2  13       25.60       24.82      5.30 o
  -2   2  13       69.37       65.11      4.83 o
  -1   2  13       48.39       39.83      3.96 o
   0   2  13        0.48        2.86      2.80 o
   1   2  13       90.27       86.79      3.50 o
   2   2  13       70.29       74.39      4.63 o
   3   2  13       10.30       12.88      3.87 o
   4   2  13        3.64        6.33      4.24 o
   5   2  13       94.26       86.44      5.74 o
   6   2  13        4.80        6.04      5.73 o
   7   2  13        0.11        0.33      3.78 o
   8   2  13       69.07       60.96      3.49 o
   9   2  13       63.79       52.77      3.75 o
  10   2  13        8.79        7.35      3.57 o
  11   2  13        0.18        0.51      4.21 o
  12   2  13        1.98        6.35      3.66 o
  13   2  13        3.98        3.38      3.73 o
 -12   3  13       10.83        8.26      3.89 o
 -11   3  13        7.57        4.09      4.20 o
 -10   3  13        0.22        0.18      4.39 o
  -9   3  13       34.25       26.02      4.09 o
  -8   3  13       39.58       40.77      4.41 o
  -7   3  13       11.37       14.70      4.78 o
  -6   3  13        8.20       12.77      4.65 o
  -5   3  13        1.36        5.59      3.90 o
  -4   3  13        0.34        1.32      4.39 o
  -3   3  13        0.11       -1.79      5.55 o
  -2   3  13      149.90      136.58      9.07 o
  -1   3  13       54.96       58.49      3.85 o
   0   3  13       45.32       44.79      4.65 o
   1   3  13       84.56       77.30      4.58 o
   2   3  13       87.07       74.94      7.71 o
   3   3  13       40.98       43.41      7.88 o
   4   3  13       20.39       17.01      5.25 o
   5   3  13       14.44        6.90      7.58 o
   6   3  13       32.05       30.54      6.01 o
   7   3  13        5.80        7.93      6.31 o
   8   3  13        0.24        0.12      4.10 o
   9   3  13        1.75        1.63      3.70 o
  10   3  13        4.69        3.06      3.99 o
  11   3  13        8.86        7.67      4.60 o
  12   3  13        1.53        5.75      4.91 o
 -10   4  13        0.48        2.83      5.65 o
  -9   4  13        2.47        4.01      5.23 o
  -8   4  13        4.59        9.57      4.99 o
  -7   4  13        2.22        2.46      5.04 o
  -6   4  13        8.91        8.61      5.02 o
  -5   4  13        0.32        2.30      5.22 o
  -4   4  13        0.00        0.21      3.81 o
  -3   4  13       21.60       25.63      4.27 o
  -2   4  13       49.26       55.72      7.31 o
  -1   4  13        2.15       -0.13      4.47 o
   0   4  13       14.44       15.21      4.48 o
   1   4  13       12.00       16.08      4.38 o
   2   4  13       13.65       15.44      5.39 o
   3   4  13        5.06        6.73      5.29 o
   4   4  13       40.76       40.84      5.86 o
   5   4  13       32.18       32.13      8.07 o
   6   4  13       12.35       18.39      8.68 o
   7   4  13        9.61       10.28      8.41 o
   8   4  13       22.79       21.15      8.62 o
   9   4  13        1.99        5.84      4.52 o
  10   4  13        5.11       10.63      6.31 o
  -7   5  13        1.42        2.98      5.18 o
  -6   5  13        0.75        1.30      4.26 o
  -5   5  13        1.21        0.04      3.88 o
  -4   5  13        0.55       -1.79      4.30 o
  -3   5  13       45.10       39.03      4.38 o
  -2   5  13       59.02       50.34      6.82 o
  -1   5  13       34.15       35.19      5.40 o
   0   5  13        4.31        4.35      6.04 o
   1   5  13        3.86       15.37      5.40 o
   2   5  13        5.78        4.24      4.96 o
   3   5  13        0.01        4.61      8.43 o
   4   5  13        0.55        2.55      5.99 o
   5   5  13        0.20       -0.66      6.16 o
   6   5  13        0.00        9.81      9.15 o
   7   5  13        0.06       -1.42      6.65 o
 -13   0  14        5.49       -0.63      5.37 o
 -12   0  14        0.30        2.09      4.29 o
 -11   0  14       54.21       47.42      4.98 o
 -10   0  14        3.41        9.48      5.44 o
  -9   0  14        7.53       18.39      5.23 o
  -8   0  14        8.22        3.30      4.82 o
  -7   0  14       10.07       10.34      3.87 o
  -6   0  14       30.59       31.54      4.35 o
  -5   0  14      178.30      164.09      5.32 o
  -4   0  14      228.10      265.08      9.37 o
  -3   0  14       26.10       18.73      5.39 o
  -2   0  14       27.68       35.04      7.22 o
  -1   0  14       82.20       83.48      7.82 o
   0   0  14      180.76      161.73      5.79 o
   1   0  14       23.83       36.40      5.15 o
   2   0  14      118.20      144.81      5.82 o
   3   0  14      431.65      449.18     10.85 o
   4   0  14      246.91      247.16      9.49 o
   5   0  14       12.89       14.63      7.50 o
   6   0  14       20.41       22.15      7.84 o
   7   0  14       43.24       39.08      4.71 o
   8   0  14      379.06      358.73     19.02 o
   9   0  14        3.43        4.34      5.54 o
  10   0  14       18.39       10.45      5.82 o
  11   0  14        7.97        6.81      5.95 o
  12   0  14        3.17        9.79      6.74 o
  13   0  14       15.67       18.13      5.55 o
 -13   1  14        4.63        6.38      3.78 o
 -12   1  14        9.55       12.66      4.44 o
 -11   1  14        8.73        8.14      3.02 o
 -10   1  14       32.14       34.27      3.78 o
  -9   1  14       23.86       30.38      3.35 o
  -8   1  14       30.75       34.52      3.92 o
  -7   1  14       66.59       65.24      4.93 o
  -6   1  14       30.21       31.78      3.37 o
  -5   1  14        3.36        5.96      4.29 o
  -4   1  14        2.84        4.70      6.05 o
  -3   1  14       32.67       31.73      5.35 o
  -2   1  14        2.05        2.02      5.08 o
  -1   1  14       23.70       33.83      3.28 o
   0   1  14        2.33        4.09      3.53 o
   1   1  14       45.43       47.79      3.72 o
   2   1  14        7.39       12.53      3.60 o
   3   1  14      182.74      161.17      4.55 o
   4   1  14      256.20      271.64      8.35 o
   5   1  14      129.18      143.93      8.85 o
   6   1  14        3.79        6.24      4.06 o
   7   1  14      159.57      151.71      4.96 o
   8   1  14       74.73       71.83      3.31 o
   9   1  14        3.91        8.93      3.86 o
  10   1  14        0.32        4.10      3.69 o
  11   1  14        9.13        7.18      3.77 o
  12   1  14        1.19        6.05      3.78 o
  13   1  14        0.31        0.54      3.73 o
 -12   2  14        3.63        4.22      3.83 o
 -11   2  14        4.52        9.13      3.59 o
 -10   2  14        1.85        5.73      4.33 o
  -9   2  14        0.58        2.98      3.64 o
  -8   2  14        7.38        7.13      3.92 o
  -7   2  14       93.83      100.08      9.22 o
  -6   2  14       35.81       35.69      4.08 o
  -5   2  14       21.26       22.48      4.47 o
  -4   2  14        2.73        1.88      3.78 o
  -3   2  14        6.41       11.72      4.18 o
  -2   2  14      210.93      203.27      5.58 o
  -1   2  14       51.69       49.84      3.54 o
   0   2  14      129.32      128.41      3.87 o
   1   2  14       27.24       29.66      3.35 o
   2   2  14        6.01        6.10      3.82 o
   3   2  14        1.37        1.98      3.56 o
   4   2  14        4.49        6.25      3.68 o
   5   2  14       38.12       37.93      4.65 o
   6   2  14        0.00        0.84      4.41 o
   7   2  14       36.81       44.92      5.82 o
   8   2  14        3.80        4.71      4.02 o
   9   2  14        6.38       10.99      4.23 o
  10   2  14       12.73       14.28      4.21 o
  11   2  14        0.59        2.39      3.84 o
  12   2  14       21.33       18.27      4.61 o
 -11   3  14        1.62        7.75      5.46 o
 -10   3  14        1.67        3.32      5.15 o
  -9   3  14        2.00        7.22      5.00 o
  -8   3  14        8.10        6.78      4.27 o
  -7   3  14        0.20        1.71      4.81 o
  -6   3  14       29.23       26.34      4.87 o
  -5   3  14       42.23       39.96      4.32 o
  -4   3  14        5.51        6.24      4.25 o
  -3   3  14       32.60       34.08      4.12 o
  -2   3  14        0.23        1.42      3.98 o
  -1   3  14       68.06       66.46      4.02 o
   0   3  14       56.58       47.59      3.72 o
   1   3  14       63.86       56.75      6.01 o
   2   3  14       33.47       32.09      5.52 o
   3   3  14       13.55       16.80      7.50 o
   4   3  14        1.76       -0.19      5.25 o
   5   3  14        0.46        1.80      7.33 o
   6   3  14        7.89        9.14      4.86 o
   7   3  14       13.40       16.71      4.95 o
   8   3  14        9.49       14.89      6.69 o
   9   3  14        7.97        4.71      5.25 o
  10   3  14        5.38        5.43      4.59 o
  11   3  14        3.40        3.66      3.96 o
  -9   4  14        3.31       12.37      5.54 o
  -8   4  14        0.00        2.03      5.27 o
  -7   4  14        0.00        0.25      4.94 o
  -6   4  14        0.77        2.59      4.92 o
  -5   4  14        0.16        3.48      5.35 o
  -4   4  14        0.84        6.10      4.23 o
  -3   4  14       10.51        9.24      4.55 o
  -2   4  14       11.60       12.32      4.63 o
  -1   4  14       11.79       15.63      4.49 o
   0   4  14        9.15       10.45      3.79 o
   1   4  14        0.19        2.41      4.46 o
   2   4  14        6.46        7.73      5.42 o
   3   4  14        0.00        3.44      5.71 o
   4   4  14        6.20        4.61      6.16 o
   5   4  14        0.00        0.96      5.97 o
   6   4  14       15.90       10.60      6.35 o
   7   4  14       10.98        7.47      5.84 o
   8   4  14        7.27       14.78      9.09 o
   9   4  14        9.98       10.92      9.17 o
  -6   5  14        0.77        0.73      4.13 o
  -5   5  14        1.31        2.60      4.95 o
  -4   5  14        0.23        1.98      6.20 o
  -3   5  14        2.63        6.83      5.70 o
  -2   5  14       23.98       18.02      4.99 o
  -1   5  14       28.51       17.91      4.42 o
   0   5  14        2.77        6.16      6.06 o
   1   5  14       17.99       16.25      5.01 o
   2   5  14       16.19       12.63      6.21 o
   3   5  14       13.40       14.10      8.96 o
   4   5  14        1.06       -3.33      6.41 o
   5   5  14        0.42        7.75      8.88 o
   6   5  14        1.05        2.02      6.35 o
 -12   1  15        2.71        2.85      3.45 o
 -11   1  15        0.02        5.46      3.87 o
 -10   1  15       15.60        8.15      3.21 o
  -9   1  15        7.68        8.67      3.67 o
  -8   1  15        2.64        8.92      3.55 o
  -7   1  15        7.87       12.28      4.61 o
  -6   1  15       13.50       10.70      3.91 o
  -5   1  15        6.30        8.60      4.50 o
  -4   1  15       54.58       45.83      4.24 o
  -3   1  15        3.84        3.84      5.09 o
  -2   1  15        3.67        5.37      4.38 o
  -1   1  15        6.50        6.88      3.18 o
   0   1  15      176.01      200.62      5.84 o
   1   1  15      226.73      223.41      4.50 o
   2   1  15       98.22       97.99      3.90 o
   3   1  15        7.93       11.43      4.19 o
   4   1  15        6.15        7.85      3.98 o
   5   1  15       12.53        9.52      4.96 o
   6   1  15        8.06       12.64      5.34 o
   7   1  15      135.05      135.67      6.35 o
   8   1  15       40.40       46.17      4.76 o
   9   1  15        0.87        2.08      3.27 o
  10   1  15       32.04       27.63      4.37 o
  11   1  15        3.39        5.20      3.96 o
  12   1  15        0.03       -0.42      4.56 o
 -12   2  15        0.76        2.00      3.83 o
 -11   2  15       11.28        8.33      4.08 o
 -10   2  15       17.80       15.98      3.30 o
  -9   2  15        1.70        1.87      3.88 o
  -8   2  15        3.32        8.32      4.27 o
  -7   2  15        4.92        8.94      4.65 o
  -6   2  15        3.35        2.99      3.96 o
  -5   2  15        8.38        7.05      4.43 o
  -4   2  15        0.28       -3.84      5.49 o
  -3   2  15       14.75       23.86      5.54 o
  -2   2  15      133.88      123.71      4.87 o
  -1   2  15       10.48        9.28      3.71 o
   0   2  15        9.27       12.82      3.25 o
   1   2  15       33.89       37.25      3.88 o
   2   2  15       76.54       58.36      4.69 o
   3   2  15       38.63       45.16      4.56 o
   4   2  15       12.78       17.66      4.75 o
   5   2  15       43.16       41.80      4.24 o
   6   2  15       15.36       21.30      6.09 o
   7   2  15        0.67       -0.13      5.41 o
   8   2  15        0.72        2.22      5.65 o
   9   2  15        0.28        4.25      4.35 o
  10   2  15        1.13        3.10      3.85 o
  11   2  15        6.50        9.02      3.71 o
  12   2  15        2.92       -0.14      4.06 o
 -10   3  15        0.74        1.33      5.47 o
  -9   3  15       22.89       19.72      5.36 o
  -8   3  15        1.75        1.89      4.99 o
  -7   3  15        0.25        1.44      4.28 o
  -6   3  15        1.38        2.66      4.71 o
  -5   3  15        3.19        3.99      4.68 o
  -4   3  15       27.21       29.33      5.94 o
  -3   3  15       29.36       27.96      3.74 o
  -2   3  15        7.85       11.61      3.34 o
  -1   3  15        0.83        1.60      3.65 o
   0   3  15        9.23        6.71      3.86 o
   1   3  15        5.75        9.75      4.09 o
   2   3  15        3.64        1.85      7.41 o
   3   3  15        1.08        5.44      7.45 o
   4   3  15        7.21        4.20      5.39 o
   5   3  15        0.25        9.32      7.84 o
   6   3  15        0.07        2.79      6.45 o
   7   3  15        1.67        2.06      4.76 o
   8   3  15        1.95        1.92      5.46 o
   9   3  15       10.99       12.77      5.57 o
  10   3  15       29.16       28.94      5.50 o
  -8   4  15        2.53        4.21      5.45 o
  -7   4  15        0.46        1.34      5.19 o
  -6   4  15        0.65        0.70      4.56 o
  -5   4  15        4.91        6.39      3.74 o
  -4   4  15        0.30       -1.62      3.86 o
  -3   4  15       13.65        9.59      3.85 o
  -2   4  15        1.37        5.06      4.80 o
  -1   4  15        0.16        3.00      4.00 o
   0   4  15        1.93        0.61      5.82 o
   1   4  15        0.11        6.16      6.09 o
   2   4  15        1.53        3.92      4.82 o
   3   4  15        1.46        1.95      5.71 o
   4   4  15        1.58       -2.40      5.82 o
   5   4  15        8.72        3.33      5.86 o
   6   4  15        0.68       -0.66      5.99 o
   7   4  15        1.98        4.73      8.90 o
   8   4  15        2.50       -1.91      9.30 o
  -5   5  15        2.56        7.59      6.63 o
  -4   5  15       14.13       16.30      5.26 o
  -3   5  15       23.06       14.66      5.44 o
  -2   5  15        4.31       -1.66      6.42 o
  -1   5  15        2.40        6.07      5.28 o
   0   5  15       24.02       17.50      5.43 o
   1   5  15       26.29       27.72     11.72 o
   2   5  15        0.61       -1.15      5.44 o
   3   5  15        1.00        7.61      6.60 o
   4   5  15        1.44        1.42      6.39 o
 -12   0  16       22.40       18.33      6.59 o
 -11   0  16        0.28        4.02      6.15 o
 -10   0  16        1.15        8.49      5.04 o
  -9   0  16       17.35       19.06      5.41 o
  -8   0  16       58.59       65.11      5.72 o
  -7   0  16       59.80       49.75      5.07 o
  -6   0  16        0.15        3.36      7.37 o
  -5   0  16        2.38        4.86      7.31 o
  -4   0  16        1.64       10.13      7.22 o
  -3   0  16        4.30        4.52      5.18 o
  -2   0  16        7.38        3.10      7.81 o
  -1   0  16       21.31       17.75      4.41 o
   0   0  16      116.46      130.87      5.46 o
   1   0  16       47.38       52.26      8.14 o
   2   0  16       36.28       41.22      5.84 o
   3   0  16      162.19      158.49      5.84 o
   4   0  16      268.03      281.56      8.83 o
   5   0  16       69.63       81.06      8.62 o
   6   0  16        9.50        3.29      8.30 o
   7   0  16       31.56       27.39      8.35 o
   8   0  16      191.68      197.85     10.04 o
   9   0  16       12.39       10.92      4.84 o
  10   0  16        7.86        6.41      6.46 o
  11   0  16        0.08        0.74      5.22 o
  12   0  16        3.18        0.79      5.56 o
 -12   1  16       16.68       13.20      4.72 o
 -11   1  16        1.78        1.34      4.08 o
 -10   1  16        4.32        8.06      4.33 o
  -9   1  16       20.40       18.75      3.60 o
  -8   1  16       57.43       50.92      4.52 o
  -7   1  16       37.39       39.16      4.77 o
  -6   1  16        9.13        9.21      3.61 o
  -5   1  16        0.06       -2.24      4.57 o
  -4   1  16        0.31        1.52      4.73 o
  -3   1  16       63.65       62.35      5.02 o
  -2   1  16       23.86       19.77      5.43 o
  -1   1  16        0.89        3.14      3.13 o
   0   1  16       16.24       15.56      2.99 o
   1   1  16       38.97       34.72      3.44 o
   2   1  16       46.57       53.95      3.82 o
   3   1  16        4.30        8.00      3.67 o
   4   1  16        0.01        3.23      3.68 o
   5   1  16        2.95        1.90      5.16 o
   6   1  16        5.90        8.71      5.47 o
   7   1  16       16.56       16.17      5.64 o
   8   1  16        0.13        2.24      4.49 o
   9   1  16       18.04       22.69      4.19 o
  10   1  16       13.26        9.84      3.90 o
  11   1  16        9.79       14.18      3.81 o
  12   1  16       40.46       38.28      4.93 o
 -11   2  16       17.27       13.21      4.41 o
 -10   2  16        0.87        2.13      4.49 o
  -9   2  16       22.43       22.73      4.56 o
  -8   2  16        0.62        2.85      4.97 o
  -7   2  16        2.38        6.97      4.80 o
  -6   2  16        0.88        5.24      4.66 o
  -5   2  16        5.19        6.79      4.64 o
  -4   2  16        1.19        3.99      4.53 o
  -3   2  16       17.75       22.14      5.74 o
  -2   2  16      135.21      134.25      5.15 o
  -1   2  16       18.96       16.31      3.64 o
   0   2  16       93.51       92.34      4.20 o
   1   2  16       60.66       56.13      4.14 o
   2   2  16        4.10        5.32      3.18 o
   3   2  16        2.84        4.38      3.97 o
   4   2  16       12.21       13.75      5.17 o
   5   2  16       35.49       35.97      4.26 o
   6   2  16       25.59       27.14      4.84 o
   7   2  16       49.19       48.58      7.11 o
   8   2  16       26.17       27.94      6.23 o
   9   2  16        2.22        1.35      5.91 o
  10   2  16        3.39        2.44      4.86 o
  11   2  16        0.46        0.98      5.39 o
 -10   3  16        1.97       -0.63      4.89 o
  -9   3  16        9.23        8.87      5.40 o
  -8   3  16        0.51        1.18      4.46 o
  -7   3  16        0.09       -0.06      4.31 o
  -6   3  16        4.15        2.72      4.30 o
  -5   3  16        3.66        2.69      5.09 o
  -4   3  16        0.00       -0.20      5.18 o
  -3   3  16       10.79        9.75      4.04 o
  -2   3  16        1.90        2.82      3.35 o
  -1   3  16        3.97        5.87      3.46 o
   0   3  16        0.95        3.52      3.89 o
   1   3  16        2.29        6.62      3.90 o
   2   3  16        1.19        5.73      4.34 o
   3   3  16        1.50        3.95      5.33 o
   4   3  16       17.36        9.09      7.90 o
   5   3  16        0.19        1.85      8.07 o
   6   3  16        5.09        5.49      6.64 o
   7   3  16        7.21        4.74      6.28 o
   8   3  16        0.08        1.55      6.34 o
   9   3  16        0.41       -0.96      7.13 o
  10   3  16        2.22        7.68      7.39 o
  -7   4  16        1.01        4.13      5.03 o
  -6   4  16        3.53        7.28      6.72 o
  -5   4  16        9.42        8.82      4.66 o
  -4   4  16        5.18        5.41      4.55 o
  -3   4  16       10.47       13.35      3.93 o
  -2   4  16        2.88       -1.24      4.83 o
  -1   4  16        0.32       -1.16      5.78 o
   0   4  16        3.38        0.99      5.89 o
   1   4  16        0.08        5.07      4.12 o
   2   4  16        5.71       13.36      4.89 o
   3   4  16        5.19        5.12      8.37 o
   4   4  16        0.07       -1.44      6.01 o
   5   4  16        1.12       -3.21      6.12 o
   6   4  16       10.19        1.97      9.09 o
   7   4  16        0.35        0.59      9.20 o
  -2   5  16        1.16        7.43      5.35 o
  -1   5  16        0.02        0.82      4.70 o
   0   5  16        0.25       -2.29      6.69 o
   1   5  16        0.53       -1.82      6.58 o
   2   5  16        0.83        0.47      4.61 o
 -11   1  17        4.27        3.08      3.75 o
 -10   1  17        0.39        3.18      3.99 o
  -9   1  17        3.00        2.81      3.82 o
  -8   1  17       19.43       12.87      4.53 o
  -7   1  17       45.06       37.97      4.36 o
  -6   1  17       36.23       32.15      6.62 o
  -5   1  17       29.45       26.99      4.56 o
  -4   1  17        7.64       13.37      4.60 o
  -3   1  17        2.24        4.79      4.57 o
  -2   1  17        2.48        6.05      3.25 o
  -1   1  17       27.70       32.88      3.58 o
   0   1  17      152.77      146.42      4.04 o
   1   1  17        0.13       -0.36      3.17 o
   2   1  17       20.13       20.19      3.80 o
   3   1  17       26.46       28.43      3.84 o
   4   1  17        4.00        4.42      4.37 o
   5   1  17        0.48        1.70      4.56 o
   6   1  17        3.05        7.29      5.52 o
   7   1  17       28.97       20.46      5.15 o
   8   1  17       15.11       10.83      6.04 o
   9   1  17        1.04        0.60      4.83 o
  10   1  17        0.16       -0.19      6.37 o
  11   1  17        1.56       -0.94      4.51 o
 -10   2  17        5.93        6.04      5.50 o
  -9   2  17        1.87        1.11      4.71 o
  -8   2  17        0.53        2.95      4.39 o
  -7   2  17        0.50        0.76      5.00 o
  -6   2  17        0.57        1.56      6.12 o
  -5   2  17        0.97       -0.36      6.02 o
  -4   2  17        1.35        5.26      5.70 o
  -3   2  17       19.51       16.87      4.08 o
  -2   2  17        2.83        3.81      4.01 o
  -1   2  17        4.50        4.53      3.39 o
   0   2  17        0.41        1.20      3.10 o
   1   2  17       16.67       14.93      3.55 o
   2   2  17       30.57       35.28      3.40 o
   3   2  17       69.84       51.71      5.27 o
   4   2  17        2.16        6.01      3.99 o
   5   2  17        0.08        3.03      4.73 o
   6   2  17       26.16       19.66      5.09 o
   7   2  17       13.45        7.26      4.77 o
   8   2  17        0.26        3.67      6.08 o
   9   2  17        0.02        2.70      6.45 o
  10   2  17        4.48       10.37      6.81 o
  -9   3  17        8.89       10.95      5.69 o
  -8   3  17        0.12        1.94      4.26 o
  -7   3  17        0.51        2.60      5.32 o
  -6   3  17        0.00        5.05      6.36 o
  -5   3  17        2.12        5.45      6.20 o
  -4   3  17       14.85       15.62      4.52 o
  -3   3  17        0.41        1.62      3.72 o
  -2   3  17       12.37       11.99      4.01 o
  -1   3  17        0.51        2.86      3.47 o
   0   3  17        0.02        3.40      4.69 o
   1   3  17        0.75        3.54      4.71 o
   2   3  17        0.14        0.67      4.35 o
   3   3  17        4.21        6.12      4.79 o
   4   3  17        2.43       -1.32      8.18 o
   5   3  17        5.26        2.21      8.34 o
   6   3  17        0.69        2.89      6.70 o
   7   3  17        5.57        3.95      6.70 o
   8   3  17       13.21       16.01      6.69 o
  -6   4  17        0.59       -2.08      4.87 o
  -5   4  17        4.22        5.83      4.94 o
  -4   4  17        7.15        7.66      5.32 o
  -3   4  17        0.74        2.51      4.68 o
  -2   4  17        0.33        6.41      5.10 o
  -1   4  17        1.95       -3.13      6.05 o
   0   4  17        5.42        3.27      4.26 o
   1   4  17        1.68        9.56      6.14 o
   2   4  17        2.21        0.74      5.05 o
   3   4  17        1.06        5.63      6.39 o
   4   4  17        0.76        0.30      8.86 o
   5   4  17        0.34        2.89      6.67 o
   6   4  17        0.29        5.54      9.39 o
 -10   0  18        2.89        0.78      5.29 o
  -9   0  18        3.94        1.92      6.26 o
  -8   0  18       23.89       15.99      6.09 o
  -7   0  18       23.50       27.50      8.52 o
  -6   0  18       15.15       12.10      8.39 o
  -5   0  18        0.17       -0.64      5.76 o
  -4   0  18       17.04       22.43      8.37 o
  -3   0  18       56.51       65.79      8.39 o
  -2   0  18       39.56       47.41      4.92 o
  -1   0  18       16.50       18.83      5.62 o
   0   0  18      278.18      292.71      6.62 o
   1   0  18      267.76      266.43      7.29 o
   2   0  18       65.13       58.22      4.90 o
   3   0  18       13.72       16.00      5.65 o
   4   0  18        4.72        6.25      5.71 o
   5   0  18       12.58       18.73      8.52 o
   6   0  18        8.71        5.41      8.35 o
   7   0  18      101.64      102.78      9.81 o
   8   0  18        5.82        6.79      8.24 o
   9   0  18       30.25       26.01      9.71 o
  10   0  18        2.38       -1.85      6.50 o
 -10   1  18        0.82        1.32      4.18 o
  -9   1  18        0.54        0.90      3.63 o
  -8   1  18        0.49        4.81      5.05 o
  -7   1  18        0.47        4.73      5.05 o
  -6   1  18        6.73       10.48      4.32 o
  -5   1  18        0.43        5.23      4.58 o
  -4   1  18       58.18       48.31      4.99 o
  -3   1  18      122.15      120.23      5.74 o
  -2   1  18       34.95       35.34      3.74 o
  -1   1  18        1.64        5.70      3.95 o
   0   1  18       30.56       27.50      4.10 o
   1   1  18       78.64       84.59      3.97 o
   2   1  18       11.04        9.03      3.51 o
   3   1  18        0.32        0.74      3.55 o
   4   1  18        0.04        3.42      3.95 o
   5   1  18        9.35        7.53      4.30 o
   6   1  18        1.56       -0.52      5.81 o
   7   1  18       14.89       12.90      6.04 o
   8   1  18        2.00        3.75      6.33 o
   9   1  18        9.67        8.31      5.38 o
  10   1  18        5.27        4.49      5.47 o
  -9   2  18       11.15       12.06      5.77 o
  -8   2  18        0.01        3.02      4.59 o
  -7   2  18        2.56        2.93      4.58 o
  -6   2  18        0.96        0.32      5.04 o
  -5   2  18        2.14        2.80      5.93 o
  -4   2  18       19.59       21.34      6.18 o
  -3   2  18        0.08        5.49      4.76 o
  -2   2  18        1.73        2.63      3.92 o
  -1   2  18       36.41       33.89      3.99 o
   0   2  18       10.75       11.49      3.53 o
   1   2  18        1.02        2.43      3.46 o
   2   2  18        0.37        2.45      3.77 o
   3   2  18        0.10        1.43      3.57 o
   4   2  18        0.23        0.81      4.75 o
   5   2  18        2.01        3.97      5.10 o
   6   2  18       25.31       23.54      4.55 o
   7   2  18       27.89       21.17      5.77 o
   8   2  18       12.37        6.97      6.78 o
   9   2  18        0.16        2.04      6.81 o
  -7   3  18        0.01        0.94      6.64 o
  -6   3  18        0.20       -3.84      5.74 o
  -5   3  18        0.03        3.87      6.27 o
  -4   3  18        1.85        1.51      4.40 o
  -3   3  18        2.46        0.32      3.59 o
  -2   3  18       13.89        9.88      4.18 o
  -1   3  18        1.19        2.01      3.99 o
   0   3  18        4.14        4.42      4.15 o
   1   3  18        3.25        4.50      5.01 o
   2   3  18        4.58        5.05      4.01 o
   3   3  18       23.43       27.53      4.78 o
   4   3  18       16.86       12.91      6.18 o
   5   3  18        0.05        1.46      5.92 o
   6   3  18        3.46        6.43      5.66 o
   7   3  18        9.75       14.32      7.07 o
  -4   4  18        0.01        0.52      4.68 o
  -3   4  18        0.07        8.91      6.41 o
  -2   4  18        0.33        1.68      5.23 o
  -1   4  18        0.03        3.58      6.35 o
   0   4  18        3.34       -1.37      6.52 o
   1   4  18        0.38        1.16      4.63 o
   2   4  18        6.50        7.46      5.29 o
   3   4  18        0.43        0.47      4.62 o
   4   4  18        0.17       -0.49      5.42 o
  -9   1  19        3.60        6.85      4.06 o
  -8   1  19       12.38       10.05      7.04 o
  -7   1  19       17.58       18.97      6.62 o
  -6   1  19        2.36        3.26      5.08 o
  -5   1  19        7.93       13.49      6.09 o
  -4   1  19        0.12        1.60      4.83 o
  -3   1  19       13.56       16.47      4.27 o
  -2   1  19       40.24       41.56      3.86 o
  -1   1  19        5.65        5.14      3.39 o
   0   1  19        2.20        4.80      4.21 o
   1   1  19       10.28        9.37      3.72 o
   2   1  19       12.35       11.48      3.76 o
   3   1  19       16.04       13.96      3.41 o
   4   1  19        3.38        5.57      4.23 o
   5   1  19        5.02        5.13      4.81 o
   6   1  19       18.10       17.73      4.58 o
   7   1  19       38.56       39.62      6.72 o
   8   1  19       27.02       18.20      7.98 o
   9   1  19        0.06       -0.57      5.22 o
  -8   2  19        1.70        1.13      5.59 o
  -7   2  19        1.00       -0.50      6.85 o
  -6   2  19        0.12        1.71      5.26 o
  -5   2  19        2.43        7.00      5.28 o
  -4   2  19        5.17        2.41      4.23 o
  -3   2  19        3.15        6.33      4.12 o
  -2   2  19        5.54        7.73      3.86 o
  -1   2  19       36.94       44.80      4.13 o
   0   2  19       11.33        9.61      4.25 o
   1   2  19        0.13        3.80      4.20 o
   2   2  19        7.15        9.76      3.81 o
   3   2  19        4.37        7.64      4.26 o
   4   2  19        8.99        7.01      3.89 o
   5   2  19        0.66        5.81      4.72 o
   6   2  19        4.44        4.69      5.88 o
   7   2  19       18.08       19.01      5.85 o
   8   2  19       25.52       20.17      7.45 o
  -6   3  19        0.78       -2.84      6.90 o
  -5   3  19        0.31        0.44      4.19 o
  -4   3  19        0.18       -2.54      5.65 o
  -3   3  19        1.94        3.35      4.10 o
  -2   3  19        1.27        2.60      4.70 o
  -1   3  19       24.49       16.99      3.97 o
   0   3  19        3.44        4.92      5.08 o
   1   3  19        6.28        5.24      4.47 o
   2   3  19       27.83       24.28      4.88 o
   3   3  19       23.60       21.86      5.72 o
   4   3  19       12.81       10.79      6.43 o
   5   3  19        2.05       -0.19      9.13 o
   6   3  19        2.06        5.65      6.13 o
  -8   0  20       28.36       28.05      9.81 o
  -7   0  20       44.17       39.65      9.02 o
  -6   0  20       23.57       23.66      9.62 o
  -5   0  20        0.01        2.80      6.50 o
  -4   0  20       13.53       19.88      9.05 o
  -3   0  20        9.47       10.50      6.04 o
  -2   0  20        2.39        6.23      5.89 o
  -1   0  20       48.29       45.83      6.31 o
   0   0  20      122.74      103.35      5.93 o
   1   0  20        0.00        5.19      4.86 o
   2   0  20        0.02        1.20      5.02 o
   3   0  20        4.71        5.74      5.03 o
   4   0  20        5.01        8.13      6.46 o
   5   0  20        0.02       -1.23      6.53 o
   6   0  20        2.46        0.41      5.18 o
   7   0  20        1.30        6.12      9.37 o
   8   0  20       11.83       17.44     10.51 o
  -8   1  20        6.21        2.86      5.69 o
  -7   1  20        7.39        6.85      6.58 o
  -6   1  20        3.83        4.83      5.36 o
  -5   1  20        0.11       -1.28      5.38 o
  -4   1  20        0.03       -0.01      6.54 o
  -3   1  20        5.69        7.12      3.80 o
  -2   1  20       17.19       19.34      3.85 o
  -1   1  20        0.51        2.99      4.16 o
   0   1  20        0.21        2.79      4.13 o
   1   1  20        1.93        2.83      3.72 o
   2   1  20        0.17        0.06      3.75 o
   3   1  20        0.00        0.97      3.72 o
   4   1  20        5.68        1.26      3.87 o
   5   1  20        3.06        6.08      4.17 o
   6   1  20       11.99       13.98      5.24 o
   7   1  20        0.72        1.78      5.38 o
  -6   2  20        0.00        0.73      5.37 o
  -5   2  20        9.98        4.95      5.25 o
  -4   2  20       26.48       17.17      4.54 o
  -3   2  20        1.13        2.38      3.89 o
  -2   2  20        4.42        4.47      3.92 o
  -1   2  20        1.00        1.61      3.87 o
   0   2  20        0.78       -0.33      3.73 o
   1   2  20        0.45        3.75      4.59 o
   2   2  20        2.58        5.77      4.17 o
   3   2  20       10.04       14.94      4.59 o
   4   2  20        0.05        3.36      4.77 o
   5   2  20        0.10        1.14      6.16 o
   6   2  20        0.00        0.13      5.95 o
  -4   3  20        0.69        2.66      4.53 o
  -3   3  20        0.54        0.12      4.03 o
  -2   3  20        1.19        2.58      4.13 o
  -1   3  20        0.01        0.02      4.39 o
   0   3  20        0.39        0.83      4.38 o
   1   3  20        0.09        2.26      4.52 o
   2   3  20        0.18        2.30      5.68 o
   3   3  20        0.75       -1.54      5.80 o
  -6   1  21        0.05        3.59      5.57 o
  -5   1  21        0.20        2.33      6.43 o
  -4   1  21        6.43        5.15      3.80 o
  -3   1  21       11.36        7.48      4.05 o
  -2   1  21        4.21        4.79      3.91 o
  -1   1  21       26.87       23.52      4.16 o
   0   1  21       24.82       18.46      4.07 o
   1   1  21        9.53        8.42      4.52 o
   2   1  21        3.49        6.06      3.96 o
   3   1  21       11.30       12.76      3.88 o
   4   1  21       14.94       11.58      4.60 o
   5   1  21        9.51       11.40      4.62 o
   6   1  21        9.13        4.92      4.39 o
  -4   2  21       21.42       15.35      4.87 o
  -3   2  21        2.13        3.50      4.19 o
  -2   2  21        0.26       -0.35      3.94 o
  -1   2  21        0.14        0.19      4.20 o
   0   2  21        0.80        0.36      4.04 o
   1   2  21        0.01        2.09      4.12 o
   2   2  21        1.53       -0.13      4.21 o
   3   2  21        0.53        4.30      5.13 o
   4   2  21        0.18       -0.34      4.66 o
  -4   0  22        4.54        6.79      5.82 o
  -3   0  22       18.59       15.60      7.24 o
  -2   0  22       12.52       10.53      4.66 o
  -1   0  22        6.27        3.25      5.39 o
   0   0  22       29.25       27.27      7.02 o
   1   0  22       12.29        7.56      4.87 o
   2   0  22        6.75       13.00      7.23 o
   3   0  22        0.02        4.25      6.73 o
   4   0  22        3.89        6.89      5.71 o
  -3   1  22        0.52        1.84      4.77 o
  -2   1  22        8.97        6.48      4.02 o
  -1   1  22       31.37       23.15      4.54 o
   0   1  22        5.73        4.73      4.24 o
   1   1  22        0.89        2.98      4.63 o
   2   1  22        0.03        1.68      4.34 o
   3   1  22        0.01        0.81      4.18 o
 
